# Supplementary material for: Characterization and potential role of microRNA in the Chinese dominant malaria mosquito Anopheles sinensis (Diptera: Culicidae) throughout four different life stages
Source: Cell Biosci. 2018 Apr 12;8:29. doi: 10.1186/s13578-018-0227-1 (PMC5898052; doi:10.1186/s13578-018-0227-1)
Supplement: Supplementary file 1 — Additional file 1: Table S1. Primers used in qRT-PCR validation. [file 13578_2018_227_MOESM1_ESM.xlsx]

## Sheet: Sheet1
Primers	Primer sequence for RT	Primer sequence for qPCR
asi-miR-276-3p-F	5′CTCAACTGGTGTCGTGGAGTCGGCAATTCAGTTGAGGAGCAC 3′	5′ACACTCCAGCTGGG TAGGAACTTCATACC 3′
asi-miR-276-3p-R		5′TGGTGTCGTGGAGTCG 3′
asi-miR-2943-F	5′CTCAACTGGTGTCGTGGAGTCGGCAATTCAGTTGAGTTTGCC 3′	5′ACACTCCAGCTGGGTTAAGTAGGCACTTGCA 3′
asi-miR-2943-R		5′TGGTGTCGTGGAGTCG 3′
asi-miR-1891-F	5′CTCAACTGGTGTCGTGGAGTCGGCAATTCAGTTGAGAAACAC 3′	5′ ACACTCCAGCTGGGTGAGGAGTTAATTTGC 3′
asi-miR-1891-R		5′TGGTGTCGTGGAGTCG 3′
asi-miR-286b-F	5′CTCAACTGGTGTCGTGGAGTCGGCAATTCAGTTGAGGGGATA 3′	5′ACACTCCAGCTGGGTGACTAGACCGAACACTCG 3′
asi-miR-286b-R		5′TGGTGTCGTGGAGTCG 3′
asi-miR-263a-5p-F	5′CTCAACTGGTGTCGTGGAGTCGGCAATTCAGTTGAGCCGTG3 3′	5′ACACTCCAGCTGGGAATGGCACTGGAAGAAT 3′
asi-miR-263a-5p-R		5′TGGTGTCGTGGAGTCG 3′
asi-miR-1175-3p-F	5′CTCAACTGGTGTCGTGGAGTCGGCAATTCAGTTGAGTTAAGT 3′	5′ACACTCCAGCTGGGTGAGATTCTACTTCTCCG 3′
asi-miR-1175-3p-R		5′TGGTGTCGTGGAGTCG 3′
asi-miR-nov23-F	5′CTCAACTGGTGTCGTGGAGTCGGCAATTCAGTTGAGTGGACC 3′	5′ACACTCCAGCTGGGCAGATTTGGAACAA 3′
asi-miR-nov23-R		5′TGGTGTCGTGGAGTCG 3′
asi-miR-nov54-F	5′CTCAACTGGTGTCGTGGAGTCGGCAATTCAGTTGAGCTTCTG 3′	5′ACACTCCAGCTGGGTGGGATTTTGTGGAC 3′
asi-miR-nov54-R		5′TGGTGTCGTGGAGTCG 3′
asi-miR-nov55-F	5′CTCAACTGGTGTCGTGGAGTCGGCAATTCAGTTGAGGCCAAC3 3′	5′ACACTCCAGCTGGGTGTTGGTAAATA 3′
asi-miR-nov55-R		5′TGGTGTCGTGGAGTCG 3′
U6-F		5′GCTTCGGCTGGACATATACTAAAAT 3′
U6-R		5′GAACGCTTCACGATTTTGCG 3′
