# Supplementary material for: Characterization and potential role of microRNA in the Chinese dominant malaria mosquito Anopheles sinensis (Diptera: Culicidae) throughout four different life stages
Source: Cell Biosci. 2018 Apr 12;8:29. doi: 10.1186/s13578-018-0227-1 (PMC5898052; doi:10.1186/s13578-018-0227-1)
Supplement: Supplementary file 2 — Additional file 2: Table S2. Novel miRNAs identified in four life stages libraries of An. sinensis. [file 13578_2018_227_MOESM2_ESM.xlsx]

## Sheet: Sheet1
					Tags Per Million (TPM)
miRNA name	Precursor sequence	Sequences	mfe	Location	ASE	ASL	ASP	ASA
asi-miR-nov1	auuagaauguggaaucuguuuuuguacguguuacagaaauaugcaaaaaaguuuucauauucuugcg	auuagaauguggaaucuguuuu	-16.8	KE525351.1:2021809..2021920:-	39.5595	297.681	361.147	421.441
asi-miR-nov54	ugggauuuuguggaccagaagauuucuugcguucgauaaaagcuacuggccuacuaagucccaac	ugggauuuuguggaccagaag	-22	KE524784.1:191612..191722:-	448.446	9.33901	1495.61	401.966
asi-miR-nov11	cgugguacucuuuugguacggaguuucaaguaaagaauaccaucucuaucauuugaguaccauga	ucuaucauuugaguaccauga	-22.9	KE525048.1:156276..156383:+	100.072	122.574	154.506	290.568
asi-miR-nov39	ugguuuaucuugucugucgaaacaaguaaauucaaaguccuugucgacagauagauaaaucacu	ugguuuaucuugucugucgaaac	-24.32	KE525003.1:948290..948402:-	16.1053	140.085	68.1409	282.778
asi-miR-nov33	cgggggaugcugugcgcucuauguggccgauugcaaauccauaagcguauagcuuuucccauu	cgggggaugcugugcgcucuau	-27.9	KE524970.1:286658..286765:+	411.857	291.844	109.501	281.22
asi-miR-nov55	caauagugcuaacaguucugccuacuugugggugggcguuuguugguaaauaguuggc	uguugguaaauaguuggc	-21.9	KE525347.1:2921580..2921687:+	3.90904	908.219	36.4475	125.42
asi-miR-nov31	uaugugugccggcgauuuucugcauuucgacaacauacuuggugauggguuugcgggguugcaggcggcggccacguaacuac	uaugugugccggcgauuuucugcau	-30.9	KE524956.1:8594..8708:-	88.8135	10.5064	6.65562	31.1601
asi-miR-nov17	cgcaguauauucuugugaauuugcuuucccuuuggcggcaaaaucacaggaguauacugugag	cgcaguauauucuugugaauu	-34.2	KE524853.1:228561..228669:+	4.53449	11.6738	3.01088	15.5801
asi-miR-nov46	cgguagggacaaaggcaacauuguguuauuccaagcuaauauugcacuugucccggccuau	cgguagggacaaaggcaacau	-23.7	KL646680.1:1564..1671:+	65.3592	67.7078	21.71	14.8011
asi-miR-nov24	acgcggucaugcagucuaauauuuggcauuagauucaaauguuaacuguaagacugugucu	acgcggucaugcagucuaauau	-25.4	KE525161.1:40607..40718:-	30.3342	2.33475	14.579	14.0221
asi-miR-nov41	uaauacaacagugagcauuacguugcaauauugugucccgguaaggccgcuuguuguuuug	uaauacaacagugagcauuac	-15.3	KE525369.1:1994147..1994254:+	64.5774	18.678	15.3713	11.6851
asi-miR-nov49	auuguccaaacgcaauucuuguugauaccuuugcuauucaagaguugugacuggacauccg	agaguugugacuggacauccg	-21.5	KE525339.1:431410..431518:+	232.197	35.0213	29.9503	10.9061
asi-miR-nov27	ucuaguaacucuuuuacgcacucuugggauucgaauccuaagagagugaaugagugaguacaagaguugcuaaucg	ucuaguaacucuuuuacgcac	-28.7	KE525003.1:1027574..1027684:-	60.8247	17.5106	10.9342	10.127
asi-miR-nov51	uggucgaaaugguaaccgcgcuccagugcauacauccguucgacggaa	uggucgaaaugguaaccg	-15.3	KE525406.1:20378..20485:+	0	0	0	10.127
asi-miR-nov4	agacucaaaggacuacacgugucuguguguuuguaugugcguguguagauauuuggguuuc	agacucaaaggacuacacgug	-19	KE525340.1:1107054..1107164:+	1.40726	3.50213	7.28949	8.56904
asi-miR-nov64	ucagcggaaauaaaauaacacuuuacauuuuguauuuuacucaacgacugaac	uuguauuuuacucaacgacugaac	-7	KE524173.1:3657..3770:+	7.81809	1.16738	0.633869	8.56904
asi-miR-nov52	acucggcagucgucgcucggaggagaaccacaagccguccgauccgugcgacaguugucgggaa	acucggcagucgucgcucgg	-28.92	KE525233.1:517055..517164:-	35.4941	23.3475	19.333	7.79004
asi-miR-nov20	guuaguuuugggcggguuuuaguguauuucgauuagaguucuauugaaaccguccaaaacugaggc	guuaguuuugggcggguuuuag	-27.3	KE525321.1:54113..54224:-	0.781809	4.6695	5.38789	7.79004
asi-miR-nov59	cagaacaaaucgagcagagauuuaggugagcuuucgagaauuucugag	cagaacaaaucgagcaga	-8.7	KE525006.1:920811..920918:+	0	0	0	7.79004
asi-miR-nov57	acuucgccauuaucacgcagccauuuauucgggggcggcagggucagucgcuaccggguuuggucgcggauuuguguuuaggac	cggauuuguguuuaggac	-32.4	KE525302.1:528374..528481:+	0	5.83688	0	7.01103
asi-miR-nov43	ucaaguagcucuuuucaaugagcagagcugagcaagcucgcucaauuaaaugagcagagugagccaccuag	uaaaugagcagagugagccaccuag	-23	KE525336.1:194898..195009:+	0	18.678	16.7975	6.23203
asi-miR-nov19	gugagucuugccguacuacguguacuuuuguuauucucguaguacggugcgacucccc	uaguacggugcgacucccc	-26.7	KE525315.1:776447..776554:+	8.28718	0	0.475402	6.23203
asi-miR-nov16	aagcuguugcacugaaugcaccaacgugucacuuuucgcugcauucagugcaacggcuugc	aagcuguugcacugaaugcac	-34.5	KE524970.1:129550..129660:-	0.469085	0	0.316935	5.45303
asi-miR-nov13	uucgguuguaggagcauucuacguuugaaacuuguugaaugcuccaucaaccagau	uucgguuguaggagcauucuac	-23.9	KE525330.1:323832..323943:+	0	0	0	5.45303
asi-miR-nov26	agggcgugacaggugcuuaauuugcuauuuucaaaagacaaauugcacuugucccggccugc	agggcgugacaggugcuuaauuu	-25.1	KE523980.1:63984..64096:-	30.3342	17.5106	4.27862	4.67402
asi-miR-nov2	agguggauguguuuauuuugagaugguuuaauuuuucacguuucaugaacacauccuccga	ucaugaacacauccuccga	-24.72	KE525157.1:1676448..1676556:-	8.75626	2.33475	2.37701	4.67402
asi-miR-nov3	gugcugcguuccgaugccagagguucgguguucgaaucccgaucggaaauguuucuu	aaucccgaucggaaauguuucuu	-15.1	KE525091.1:210404..210515:+	3.59632	4.6695	7.13103	3.11601
asi-miR-nov42	uccagagccagaguucggauucugucuuguuuuaaauccgaaauugggaucuggauc	uccgaaauugggaucuggauc	-20.9	KE524947.1:259325..259435:-	4.53449	1.16738	0.475402	3.11601
asi-miR-nov35	uaauggagaaaggaccgauacucgguuccuuuccaaagugggacauuaucgagggaccgaaauggucgguucaccucagaaggg	uaauggagaaaggaccgauacucgg	-31.01	KE524889.1:30207..30317:+	19.5452	0	0.475402	3.11601
asi-miR-nov29	gucauugaacauacuuugcauacgcauggcgcguaagcaaggugugcuuaaugacuga	caaggugugcuuaaugacuga	-31	KE525319.1:639145..639255:-	1.09453	5.83688	4.12015	2.33701
asi-miR-nov47	ugcgauacauccgcccaugaguguaauauauacagucaugugcguauguaacacgcuuu	ugcgauacauccgcccaugag	-22.9	KE525157.1:1676625..1676735:-	0.938171	1.16738	1.42621	2.33701
asi-miR-nov40	agugacgaacgaacagcugggccauaugcuggcuccauguuguucgauccucgcaca	agugacgaacgaacagcuggg	-28.2	KE525413.1:192354..192464:+	0.469085	0	1.90161	2.33701
asi-miR-nov34	uguuagugauguaguagcagguuaugugaauuaaccugcacuacacuacuaccauc	uguuagugauguaguagcaggu	-24.7	KL640823.1:22..133:-	3.90904	1.16738	0.316935	1.55801
asi-miR-nov50	uguguuacauuugacccuggaaauaacucaccuuacauauuccggcugcaauuguaauucg	uguguuacauuugacccugga	-12.73	KE524793.1:216110..216219:-	1.56362	0	0	1.55801
asi-miR-nov23	ggcgcuuguccaacuaucuccucuuucucagauuuggaacaaggucca	cagauuuggaacaaggucca	-11.9	KL643455.1:400..509:-	1.40726	124.909	10.9342	0.779004
asi-miR-nov36	aaggguacguugaaaugacuuagaacuuuuuaaauaccuaaguuuuucaucguacccuuaa	aaggguacguugaaaugacuua	-24.54	KE525369.1:24116..24224:+	1.40726	4.6695	0.792336	0.779004
asi-miR-nov25	ucaucaaacuugguuguuuuagcgugauuucaaaaugcuaucacagccagcuuugaugagc	ucaucaaacuugguuguuuu	-26.8	KE525350.1:1782325..1782433:+	5.3163	1.16738	0.792336	0.779004
asi-miR-nov53	cacucgccgcaucgagcaucgagagcaucuggugcucuuauguucuggcuacgagugau	uuauguucuggcuacgagugau	-27.8	KE525349.1:348117..348227:+	5.00358	1.16738	0.792336	0.779004
asi-miR-nov45	acauaguucuugucuagaucuuuaggcuugaucuagacaagaacuauguuc	ucuagacaagaacuauguuc	-30.6	KE525264.1:413101..413210:-	1.09453	1.16738	0.316935	0.779004
asi-miR-nov32	gucauaacguuagcucaucgggauucaguuugguauuaagauccucguucuaaggaucgauucccggagaggugacguuauggcuc	ggagaggugacguuauggcuc	-38.71	KE525142.1:258327..258437:+	2.34543	1.16738	0.158467	0.779004
asi-miR-nov7	ugagugagcuuugauuugauagauuauauuuuuaaaaaccucugucuuuucaucgcacgcuuga	ugagugagcuuugauuugauag	-15.43	KE525369.1:37142..37253:+	3.2836	0	1.42621	0.779004
asi-miR-nov44	cguaaucacgacauccccugucuaagugaccgcgaugucguauuacgag	ccgcgaugucguauuacgag	-19.6	KE525036.1:1328423..1328532:-	3.2836	0	1.10927	0.779004
asi-miR-nov48	cagugcagcggcaccguguucaucuuccagacgcgaugcauucggggucucugcaugca	cauucggggucucugcaugca	-20.6	KE525421.1:1984501..1984611:-	0.469085	0	0.792336	0.779004
asi-miR-nov12	gguggaauguugugaaucgauagugauucauuggcuucuauucguucgcaacaucccauca	gguggaauguugugaaucgau	-24.64	KE525369.1:23684..23794:+	0.469085	0	0.475402	0.779004
asi-miR-nov15	ugucguguguaacuguaaaugggaugauugggaaaacauuuaugguuuuaacgcgaaug	ugucguguguaacuguaaau	-17.56	KL639932.1:319..428:+	0.312724	0	0.316935	0.779004
asi-miR-nov61	agguguagaucgguccaugaggcgacgcuuagacggauuugugugcauuccagc	uagacggauuugugugcauuccagc	-13.8	KE523921.1:4467..4581:-	4.84722	0	0	0.779004
asi-miR-nov18	uguggacgaccgcggaugauccugccccgcacuugucgagucaacaagagcagugggauccagccgccggguaaccgcacc	uguggacgaccgcggaugauccug	-33.5	KE525407.1:408906..409019:+	2.81451	0	0	0.779004
asi-miR-nov14	uaaguucuuacaagcauagaguauuaucaaccgcucuaugcuuguaagaacuuacc	uaugcuuguaagaacuuacc	-32.2	KE524772.1:3398..3507:-	2.34543	0	0	0.779004
asi-miR-nov58	gugauuauguggaugggaucacugacgcuucacaaauuuugaauguggcggagaucuuaauccauccugauuauaaccacucuag	uccauccugauuauaaccacucuag	-24.8	KE525231.1:518717..518831:-	0	5.83688	0.950804	0
asi-miR-nov28	ucaugaguuuucugccgaggcggucacugugaccgucucgguagcgagcuuauggau	ucucgguagcgagcuuauggau	-39	KE525236.1:153242..153351:+	54.5703	3.50213	0.475402	0
asi-miR-nov37	gaaagugguuuaguuuagcgcgcuuauucgaauguguugacuagauugcuuuggc	ugacuagauugcuuuggc	-18.5	KE524974.1:1744870..1744977:+	17.9816	2.33475	1.10927	0
asi-miR-nov10	ugagucauguugaauagacagauaccuuuuagauaccacugucuuuucaucgugaccuug	ugucuuuucaucgugaccuug	-18.33	KE525369.1:32948..33058:+	0.312724	2.33475	0.792336	0
asi-miR-nov5	agaacaaacccgcaucauaauuugaagaacauuuuugaagcaaauugugguuuagguuuuu	agaacaaacccgcaucauaauu	-13.2	KE524974.1:1743983..1744093:+	3.90904	1.16738	0.950804	0
asi-miR-nov9	ugugucacguugaauagacagauaacuuuuagauaccucugucuuuucaucgugaccuug	ugugucacguugaauagacag	-21.66	KE525369.1:32464..32574:+	0.938171	1.16738	0.158467	0
asi-miR-nov30	cauucgacggcgcgaucguguuccauaccgucacgaucucgucgucgaauggu	cgaucucgucgucgaauggu	-31.1	KE525335.1:767353..767463:-	0.156362	0	1.58467	0
asi-miR-nov8	acgcugaugguucuaguaaauagcagcaaacuauuuacuagaaccaucagcagg	uuuacuagaaccaucagcagg	-34.5	KE525336.1:599744..599854:+	2.18907	0	0.633869	0
asi-miR-nov6	uggggcgaugggggguuucugguggcagcaaaagucgcucucguccuuccaagaccccccuccucccuuc	caagaccccccuccucccuuc	-31.4	KE525369.1:1938340..1938450:+	2.0327	0	0.475402	0
asi-miR-nov63	caguuuuuuuuugcauuucgugauggcgauuguugugcuccgcgaaauggaaguagaaacugca	cgaaauggaaguagaaacugca	-23.3	KE525264.1:575368..575478:+	3.75268	0	0.316935	0
asi-miR-nov56	gcgaaugucggaguagucucuugugauugaauuaaugaaaagugacuagaccgaacacucguau	gcgaaugucggaguagucuc	-19.8	KE525324.1:712334..712442:+	395.126	0	0.158467	0
asi-miR-nov62	uacaauggagauguagcuuacaccggucgcgcugguaaaaguacaaagcacaaugugauaugg	uacaauggagauguagcuuacaccg	-13.7	KE525306.1:137197..137309:+	15.4798	0	0.158467	0
asi-miR-nov22	cuuuggugcucuaccuuaugauuauuguacgacaucauaaagcuagaccaucacugc	auaaagcuagaccaucacugc	-11.7	KE525343.1:1543121..1543228:+	235.325	0	0	0
asi-miR-nov65	uucuucauuucugguguaacgauggucaugccuaucucauugaaggcuuacuauacauuuuucccaaugcgcaugaag	uucuucauuucugguguaacgaug	-14.09	KE525068.1:12411..12524:-	18.2943	0	0	0
asi-miR-nov38	cgacuaacuucguucagaugauguucacguuagcgauuucaucacugggcaaaguuugucgca	cgacuaacuucguucagaugau	-23.5	KE525324.1:712919..713029:+	6.72356	0	0	0
asi-miR-nov21	ggaggauguguuggucaugaugguauuuuuucacaucaugucgacgcauccucuga	ucaugucgacgcauccucuga	-31.4	KL643462.1:686..796:-	1.87634	0	0	0
asi-miR-nov60	ucccugcgcucugcaaccagcucuuaacagagcgaagaggagugaaag	uaacagagcgaagaggagugaaag	-15.24	KE525351.1:367663..367776:+	1.71998	0	0	0
