# Supplementary material for: Characterization and potential role of microRNA in the Chinese dominant malaria mosquito Anopheles sinensis (Diptera: Culicidae) throughout four different life stages
Source: Cell Biosci. 2018 Apr 12;8:29. doi: 10.1186/s13578-018-0227-1 (PMC5898052; doi:10.1186/s13578-018-0227-1)
Supplement: Supplementary file 3 — Additional file 3: Table S3. Target gene candidates for known and novel miRNAs in An. sinensis. [file 13578_2018_227_MOESM3_ESM.xlsx]

## Sheet: Sheet1
miRNAs	Target gene candidates	Gene name	Gene description
asi-let-7	AGAP001212	PGRPLB	peptidoglycan recognition protein (long) [Source:VB Community Annotation]
asi-let-7	AGAP009777	--	mothers against decapentaplegic homolog 2/3 [Source:VB Community Annotation]
asi-let-7	AGAP002902	--	mothers against decapentaplegic homolog 4 [Source:VB Community Annotation]
asi-let-7	AGAP003365	--	mitogen-activated protein kinase kinase 4 [Source:VB Community Annotation]
asi-let-7	AGAP009633	--	3-oxoacyl-(acyl-carrier protein) reductase fabG2 [Source:VB Community Annotation]
asi-let-7	AGAP010217	--	protein disulfide-isomerase [Source:VB Community Annotation]
asi-let-7	AGAP003756	--	--
asi-let-7	AGAP004572	--	--
asi-let-7	AGAP013049	--	--
asi-let-7	AGAP000533	--	--
asi-let-7	AGAP006567	--	--
asi-let-7	AGAP028497	--	--
asi-let-7	AGAP011286	--	optic atrophy protein 1 [Source:VB Community Annotation]
asi-let-7	AGAP002557	--	glucose dehydrogenase (acceptor) [Source:VB Community Annotation]
asi-let-7	AGAP012254	--	Polypeptide N-acetylgalactosaminyltransferase [Source:UniProtKB/TrEMBL;Acc:A0A1S4H9W3]
asi-let-7	AGAP012396	--	4.3 kDa secreted salivary peptide [Source:VB Community Annotation]
asi-let-7	AGAP009161	--	deoxyribose-phosphate aldolase [Source:VB Community Annotation]
asi-let-7	AGAP005245	--	--
asi-let-7	AGAP003808	--	pickel [Source:VB Community Annotation]
asi-let-7	AGAP028708	--	Polypeptide N-acetylgalactosaminyltransferase [Source:UniProtKB/TrEMBL;Acc:A0A1S4HE74]
asi-let-7	AGAP005758	COEAE3D	carboxylesterase [Source:VB Community Annotation]
asi-let-7	AGAP004362	--	glutamate dehydrogenase (NAD(P)+) [Source:VB Community Annotation]
asi-let-7	AGAP009283	--	--
asi-let-7	AGAP001717	--	--
asi-let-7	AGAP000426	--	benzodiazapine receptor [Source:VB Community Annotation]
asi-let-7	AGAP008458	CPLCG14	cuticular protein CPLCG family (CPLCG14) [Source:VB Community Annotation]
asi-let-7	AGAP002429	CYP314A1	cytochrome P450 [Source:VB Community Annotation]
asi-let-7	AGAP001980	--	--
asi-let-7	AGAP009434	--	Valacyclovir hydrolase [Source:VB Community Annotation]
asi-let-7	AGAP007857	--	--
asi-let-7	AGAP005618	--	1,2-dihydroxy-3-keto-5-methylthiopentene dioxygenase [Source:UniProtKB/TrEMBL;Acc:Q7Q6X6]
asi-let-7	AGAP001283	--	potassium inwardly-rectifying channel subfamily J [Source:VB Community Annotation]
asi-let-7	AGAP000249	--	mannosyl-glycoprotein endo-beta-N-acetylglucosaminidase [Source:VB Community Annotation]
asi-let-7	AGAP008536	--	--
asi-let-7	AGAP005009	--	Pyrroline-5-carboxylate reductase [Source:UniProtKB/TrEMBL;Acc:Q7PPH9]
asi-let-7	AGAP004065	--	hemomucin [Source:VB Community Annotation]
asi-let-7	AGAP007836	--	sodium-coupled monocarboxylate transporter 2 [Source:VB Community Annotation]
asi-let-7	AGAP003596	--	--
asi-miR-1	AGAP002442	--	--
asi-miR-1	AGAP003867	Med28	mediator of RNA polymerase II transcription subunit 28 [Source:VB Community Annotation]
asi-miR-1	AGAP007160	--	alpha-crystallin chain B [Source:VB Community Annotation]
asi-miR-1	AGAP005324	--	ubiquitin-conjugating enzyme E2 W [Source:VB Community Annotation]
asi-miR-1	AGAP001797	--	Tropomyosin 1 [Source:VB Community Annotation]
asi-miR-1	AGAP011370	--	--
asi-miR-1	AGAP002076	--	heat shock 70kDa protein 1/8 [Source:VB Community Annotation]
asi-miR-1	AGAP001476	--	Innexin inx2 [Source:VB Community Annotation]
asi-miR-1	AGAP009466	ABCG8	ATP-binding cassette transporter (ABC transporter) family G member 8 [Source:VB Community Annotation]
asi-miR-1	AGAP004805	--	--
asi-miR-1	AGAP005171	--	Tctex1 domain-containing protein 4 [Source:VB Community Annotation]
asi-miR-1	AGAP028613	--	solute carrier family 7 (cationic amino acid transporter, y+ system) [Source:VB Community Annotation]
asi-miR-1	AGAP000311	--	UNC93-like protein MFSD11 [Source:VB Community Annotation]
asi-miR-1	AGAP007064	--	--
asi-miR-1	AGAP008310	--	--
asi-miR-1	AGAP008642	--	--
asi-miR-1	AGAP008641	--	--
asi-miR-1	AGAP000108	OEH	ovary ecdysteroidogenic hormone [Source:VB Community Annotation]
asi-miR-1	AGAP028396	--	--
asi-miR-1	AGAP009429	--	--
asi-miR-1	AGAP003968	--	UMP-CMP kinase [Source:UniProtKB/TrEMBL;Acc:Q7Q292]
asi-miR-1	AGAP013755	--	--
asi-miR-1	AGAP007531	--	2-oxoisovalerate dehydrogenase E1 component, beta subunit [Source:VB Community Annotation]
asi-miR-1	AGAP001627	--	solute carrier family 7 (cationic amino acid transporter, y+ system) [Source:VB Community Annotation]
asi-miR-1	AGAP011062	--	hemoglobin (Heterodimeric) [Source:VB Community Annotation]
asi-miR-1	AGAP002955	--	leishmanolysin-like peptidase [Source:VB Community Annotation]
asi-miR-1	AGAP011881	--	polycomb protein SUZ12 [Source:VB Community Annotation]
asi-miR-1	AGAP008254	--	--
asi-miR-1	AGAP006645	--	--
asi-miR-1	AGAP007862	--	--
asi-miR-1	AGAP000220	--	xylulokinase [Source:VB Community Annotation]
asi-miR-1	AGAP000223	--	--
asi-miR-1	AGAP010370	--	solute carrier family 17 (anion/sugar transporter), member 5 [Source:VB Community Annotation]
asi-miR-1	AGAP000021	--	--
asi-miR-1	AGAP002534	--	dihydropteridine reductase [Source:VB Community Annotation]
asi-miR-1	AGAP009516	--	--
asi-miR-1	AGAP004023	APG4A	autophagy related gene [Source:VB Community Annotation]
asi-miR-1	AGAP002355	--	Glutamine synthetase [Source:UniProtKB/TrEMBL;Acc:Q7QBX9]
asi-miR-1	AGAP008000	--	sepiapterin reductase [Source:VB Community Annotation]
asi-miR-1	AGAP003884	--	mannosyl-oligosaccharide alpha-1,2-mannosidase [Source:VB Community Annotation]
asi-miR-1	AGAP001083	--	--
asi-miR-1	AGAP007878	--	--
asi-miR-1	AGAP012018	--	--
asi-miR-1	AGAP006389	--	ribonuclease kappa [Source:VB Community Annotation]
asi-miR-1	AGAP006921	--	--
asi-miR-1	AGAP002113	--	cytochrome b5 [Source:VB Community Annotation]
asi-miR-1	AGAP006243	--	phosphatidylinositol-4,5-bisphosphate 4-phosphatase [Source:VB Community Annotation]
asi-miR-1	AGAP004510	--	Innexin inx2 [Source:VB Community Annotation]
asi-miR-1	AGAP002789	--	--
asi-miR-1	AGAP010598	--	--
asi-miR-1	AGAP008322	--	--
asi-miR-1	AGAP003810	--	--
asi-miR-1	AGAP002909	--	Control protein HCTL029 [Source:VB Community Annotation]
asi-miR-1	AGAP003744	--	Ring finger protein 220 [Source:VB Community Annotation]
asi-miR-1	AGAP007703	--	--
asi-miR-1	AGAP007522	--	Adaptor-related protein complex 3, sigma 1 subunit [Source:VB Community Annotation]
asi-miR-1	AGAP007520	--	Peroxisomal membrane protein PMP34 [Source:VB Community Annotation]
asi-miR-1	AGAP028464	--	--
asi-miR-1	AGAP012436	--	--
asi-miR-1	AGAP003412	RpS28	40S ribosomal protein S28 [Source:VB Community Annotation]
asi-miR-1	AGAP002093	--	--
asi-miR-1	AGAP001313	--	Muscular protein 20 [Source:VB Community Annotation]
asi-miR-1	AGAP003808	--	pickel [Source:VB Community Annotation]
asi-miR-1	AGAP005761	--	heparan-alpha-glucosaminide N-acetyltransferase [Source:VB Community Annotation]
asi-miR-1	AGAP005507	--	synaptic vesicle-associated integral membrane protein [Source:VB Community Annotation]
asi-miR-1	AGAP001527	--	golgi-specific brefeldin a-resistance factor [Source:VB Community Annotation]
asi-miR-1	AGAP007491	--	Sulfhydryl oxidase [Source:UniProtKB/TrEMBL;Acc:Q5TWZ0]
asi-miR-1	AGAP007392	--	peptidyl-prolyl isomerase H (cyclophilin H) [Source:VB Community Annotation]
asi-miR-1	AGAP010238	--	--
asi-miR-1	AGAP009176	--	fatty acid synthase, animal type [Source:VB Community Annotation]
asi-miR-1	AGAP003074	SLC25A10	mitochondrial dicarboxylate transporter (solute carrier family 25) [Source:VB Community Annotation]
asi-miR-1	AGAP008763	--	--
asi-miR-10	AGAP008020	CYP12F2	cytochrome P450 [Source:VB Community Annotation]
asi-miR-10	AGAP028513	--	--
asi-miR-10	AGAP010157	Ast2	allatostatin 2 [Source:VB Community Annotation]
asi-miR-10	AGAP000009	--	syntaxin-binding protein [Source:VB Community Annotation]
asi-miR-10	AGAP004169	--	--
asi-miR-10	AGAP002367	--	--
asi-miR-10	AGAP000928	--	peroxin-10 [Source:VB Community Annotation]
asi-miR-10	AGAP004066	--	neurexin [Source:VB Community Annotation]
asi-miR-10	AGAP028562	--	--
asi-miR-10	AGAP009863	--	eukaryotic translation initiation factor 4A, isoform 2 [Source:VB Community Annotation]
asi-miR-10	AGAP003130	--	--
asi-miR-10	AGAP003356	--	KH domain-containing, RNA-binding, signal transduction-associated protein 3 [Source:VB Community Annotation]
asi-miR-10	AGAP013054	--	--
asi-miR-10	AGAP009212	SRPN6	serine protease inhibitor (serpin) 6 [Source:VB Community Annotation]
asi-miR-10	AGAP009181	--	--
asi-miR-10	AGAP007460	--	acyl-CoA-binding protein 2 [Source:VB Community Annotation]
asi-miR-10	AGAP003174	--	--
asi-miR-10	AGAP003178	GRX2	glutaredoxin [Source:VB Community Annotation]
asi-miR-10	AGAP000612	SG1	salivary gland protein 1 [Source:VB Community Annotation]
asi-miR-10	AGAP028583	--	--
asi-miR-10	AGAP007485	--	--
asi-miR-10	AGAP009618	--	--
asi-miR-10	AGAP012010	--	6-phosphofructo-2-kinase / fructose-2,6-bisphosphatase [Source:VB Community Annotation]
asi-miR-10	AGAP006380	ABCA2	ATP-binding cassette transporter (ABC transporter) family A member 2 [Source:VB Community Annotation]
asi-miR-10	AGAP028093	--	--
asi-miR-10	AGAP007975	--	pyruvate dehydrogenase E2 component (dihydrolipoamide acetyltransferase) [Source:VB Community Annotation]
asi-miR-10	AGAP009929	--	exportin-1 [Source:VB Community Annotation]
asi-miR-10	AGAP028198	--	--
asi-miR-10	AGAP002291	--	ebony [Source:VB Community Annotation]
asi-miR-10	AGAP006530	--	All-trans/9-cis [Source:VB Community Annotation]
asi-miR-10	AGAP004589	--	--
asi-miR-10	AGAP001958	CRY1	cryptochrome 1 [Source:VB Community Annotation]
asi-miR-10	AGAP002358	--	ADP,ATP carrier protein 2 [Source:UniProtKB/Swiss-Prot;Acc:Q7PQV7]
asi-miR-10	AGAP009091	--	aromatic-L-amino-acid decarboxylase [Source:VB Community Annotation]
asi-miR-10	AGAP011447	--	protein DEK [Source:VB Community Annotation]
asi-miR-10	AGAP011638	--	--
asi-miR-10	AGAP005599	--	PH-sensitive chloride channel [Source:VB Community Annotation]
asi-miR-10	AGAP028400	--	--
asi-miR-10	AGAP004050	--	Doublesex female isoform [Source:VB Community Annotation]
asi-miR-10	AGAP000994	--	lysosomal Pro-X carboxypeptidase [Source:VB Community Annotation]
asi-miR-10	AGAP000500	Cpr	NADPH cytochrome P450 reductase [Source:VB Community Annotation]
asi-miR-10	AGAP006785	--	--
asi-miR-10	AGAP002757	--	--
asi-miR-10	AGAP000104	--	--
asi-miR-10	AGAP011599	--	--
asi-miR-10	AGAP005728	--	puromycin-sensitive aminopeptidase [Source:VB Community Annotation]
asi-miR-10	AGAP005237	--	facilitated glucose transporter (solute carrier family 2) [Source:VB Community Annotation]
asi-miR-10	AGAP003717	--	Twinfilin-1 [Source:VB Community Annotation]
asi-miR-10	AGAP004478	--	ATP synthase subunit s, mitochondrial precursor [Source:VB Community Annotation]
asi-miR-10	AGAP000627	--	casein kinase 1, alpha [Source:VB Community Annotation]
asi-miR-10	AGAP001283	--	potassium inwardly-rectifying channel subfamily J [Source:VB Community Annotation]
asi-miR-10	AGAP002032	--	--
asi-miR-10	AGAP011888	--	exportin-5 [Source:VB Community Annotation]
asi-miR-10	AGAP005132	--	--
asi-miR-100	AGAP007565	--	chaperone DnaJ protein [Source:VB Community Annotation]
asi-miR-100	AGAP010365	--	--
asi-miR-100	AGAP004786	--	Pyruvate dehydrogenase E1 component subunit alpha [Source:UniProtKB/TrEMBL;Acc:Q7Q2S3]
asi-miR-100	AGAP008016	--	acyl-CoA oxidase [Source:VB Community Annotation]
asi-miR-100	AGAP028123	--	--
asi-miR-100	AGAP010250	--	--
asi-miR-100	AGAP002012	--	--
asi-miR-100	AGAP000700	--	Vesicle-associated membrane protein 7 [Source:VB Community Annotation]
asi-miR-100	AGAP003074	SLC25A10	mitochondrial dicarboxylate transporter (solute carrier family 25) [Source:VB Community Annotation]
asi-miR-100	AGAP003867	Med28	mediator of RNA polymerase II transcription subunit 28 [Source:VB Community Annotation]
asi-miR-100	AGAP011634	--	Fumarylacetoacetate hydrolase domain containing 2A [Source:VB Community Annotation]
asi-miR-100	AGAP004849	--	DnaJ homolog subfamily C member 9 [Source:VB Community Annotation]
asi-miR-100	AGAP004801	--	Huntingtin interacting protein [Source:VB Community Annotation]
asi-miR-100	AGAP004164	GSTD1-4	glutathione S-transferase delta class 1 [Source:VB Community Annotation]
asi-miR-100	AGAP008317	--	tyrosine-protein kinase Tec [Source:VB Community Annotation]
asi-miR-100	AGAP002426	--	Protein OPI10 homolog [Source:UniProtKB/Swiss-Prot;Acc:Q7PRB5]
asi-miR-100	AGAP001222	--	--
asi-miR-100	AGAP006192	--	chymotrypsin B chain C [Source:VB Community Annotation]
asi-miR-100	AGAP028597	--	--
asi-miR-100	AGAP007759	--	defective proboscis extension response [Source:VB Community Annotation]
asi-miR-100	AGAP005618	--	1,2-dihydroxy-3-keto-5-methylthiopentene dioxygenase [Source:UniProtKB/TrEMBL;Acc:Q7Q6X6]
asi-miR-100	AGAP005552	PGRPLD	peptidoglycan recognition protein (long) [Source:VB Community Annotation]
asi-miR-100	AGAP009133	--	--
asi-miR-100	AGAP008027	--	Slowmo [Source:VB Community Annotation]
asi-miR-100	AGAP005234	CuSOD2	copper-zinc superoxide dismutase 2 [Source:VB Community Annotation]
asi-miR-100	AGAP001460	--	--
asi-miR-100	AGAP011629	--	dihydrolipoamide dehydrogenase [Source:VB Community Annotation]
asi-miR-100	AGAP000308	--	proteasome activator subunit 3 (PA28 gamma) [Source:VB Community Annotation]
asi-miR-100	AGAP005273	--	--
asi-miR-100	AGAP010226	--	--
asi-miR-100	AGAP000891	--	phosphatidylinositide phosphatase SAC1 [Source:VB Community Annotation]
asi-miR-100	AGAP000897	--	coiled-coil-helix-coiled-coil-helix domain-containing protein 2, mitochondrial [Source:VB Community Annotation]
asi-miR-100	AGAP028112	--	--
asi-miR-100	AGAP009382	--	--
asi-miR-100	AGAP000711	--	--
asi-miR-100	AGAP003086	--	--
asi-miR-100	AGAP003081	--	peroxisomal membrane protein 11C [Source:VB Community Annotation]
asi-miR-100	AGAP013481	--	--
asi-miR-100	AGAP028521	--	--
asi-miR-100	AGAP000754	--	--
asi-miR-100	AGAP002064	--	--
asi-miR-100	AGAP004372	--	elongation of very long chain fatty acids protein 1 [Source:VB Community Annotation]
asi-miR-100	AGAP028462	--	--
asi-miR-1000	AGAP001603	--	mitochondrial 18 kDa protein [Source:VB Community Annotation]
asi-miR-1000	AGAP001072	--	--
asi-miR-1000	AGAP003123	--	--
asi-miR-1000	AGAP003596	--	--
asi-miR-1000	AGAP003363	--	Transmembrane and TPR repeat-containing protein [Source:VB Community Annotation]
asi-miR-1000	AGAP013345	--	--
asi-miR-1000	AGAP010287	--	--
asi-miR-1000	AGAP000604	--	--
asi-miR-1000	AGAP002812	--	Ras-related protein R-Ras2 [Source:VB Community Annotation]
asi-miR-1000	AGAP001343	--	fatty acyl-CoA reductase 2 [Source:VB Community Annotation]
asi-miR-1000	AGAP012046	--	zinc transporter 9 [Source:VB Community Annotation]
asi-miR-1000	AGAP003419	--	--
asi-miR-1000	AGAP007975	--	pyruvate dehydrogenase E2 component (dihydrolipoamide acetyltransferase) [Source:VB Community Annotation]
asi-miR-1000	AGAP002449	--	3-OH androgenic UDPGT [Source:VB Community Annotation]
asi-miR-1000	AGAP003792	--	phosphatidylinositol glycan, class B [Source:VB Community Annotation]
asi-miR-1000	AGAP003425	--	solute carrier family 7 (cationic amino acid transporter, y+ system) [Source:VB Community Annotation]
asi-miR-1000	AGAP003702	--	tolkin [Source:VB Community Annotation]
asi-miR-1000	AGAP007947	--	--
asi-miR-1000	AGAP002347	--	N-acetylglucosamine-6-phosphate deacetylase [Source:UniProtKB/TrEMBL;Acc:Q7QBX3]
asi-miR-1000	AGAP007563	--	--
asi-miR-1000	AGAP003488	--	nucleotide exchange factor SIL1 [Source:VB Community Annotation]
asi-miR-1000	AGAP003582	--	D-xylulose reductase A [Source:VB Community Annotation]
asi-miR-1000	AGAP006966	--	4-aminobutyrate aminotransferase, mitochondrial [Source:VB Community Annotation]
asi-miR-1000	AGAP004371	--	chondroitin 4-sulfotransferase 11 [Source:VB Community Annotation]
asi-miR-1000	AGAP001577	--	forkhead box subgroup [Source:VB Community Annotation]
asi-miR-1000	AGAP001960	--	--
asi-miR-1000	AGAP000367	--	glyoxalase domain-containing protein 4 [Source:VB Community Annotation]
asi-miR-1000	AGAP004516	--	--
asi-miR-1000	AGAP009444	--	chromobox protein 5 [Source:VB Community Annotation]
asi-miR-1000	AGAP002263	--	choline-phosphate cytidylyltransferase [Source:VB Community Annotation]
asi-miR-1000	AGAP011370	--	--
asi-miR-1000	AGAP008272	--	secretion-regulating guanine nucleotide exchange factor [Source:VB Community Annotation]
asi-miR-1000	AGAP010044	--	--
asi-miR-1000	AGAP002514	--	--
asi-miR-1000	AGAP003820	--	Lin-10 homolog [Source:VB Community Annotation]
asi-miR-1000	AGAP028130	--	--
asi-miR-1000	AGAP001144	--	--
asi-miR-1000	AGAP005869	--	--
asi-miR-1000	AGAP009634	--	--
asi-miR-1000	AGAP003907	--	--
asi-miR-1000	AGAP008193	--	nidogen (entactin) [Source:VB Community Annotation]
asi-miR-1000	AGAP001310	--	Protein-S-isoprenylcysteine O-methyltransferase [Source:UniProtKB/TrEMBL;Acc:Q7PXA7]
asi-miR-1000	AGAP006344	--	RAG1-activating protein 1-like protein [Source:VB Community Annotation]
asi-miR-1000	AGAP011386	--	solute carrier family 7 (cationic amino acid transporter, y+ system) [Source:VB Community Annotation]
asi-miR-1000	AGAP008014	--	--
asi-miR-1000	AGAP006441	--	GTP cyclohydrolase I [Source:VB Community Annotation]
asi-miR-1000	AGAP012014	Arf1	ADP-ribosylation factor 1 [Source:VB Community Annotation]
asi-miR-1000	AGAP000220	--	xylulokinase [Source:VB Community Annotation]
asi-miR-1000	AGAP011792	CLIPA7	CLIP-domain serine protease [Source:VB Community Annotation]
asi-miR-1000	AGAP009527	--	--
asi-miR-1000	AGAP028486	--	--
asi-miR-1000	AGAP008057	--	--
asi-miR-1000	AGAP004519	--	sideroflexin 1,2,3 [Source:VB Community Annotation]
asi-miR-1000	AGAP009443	--	excitatory amino acid transporter 3 [Source:VB Community Annotation]
asi-miR-1000	AGAP000097	--	solute carrier family 25 [Source:VB Community Annotation]
asi-miR-1000	AGAP028462	--	--
asi-miR-1000	AGAP010012	--	Leucine-rich repeat and calponin-like proteiny domain-containing protein 3 [Source:VB Community Annotation]
asi-miR-1000	AGAP005456	CPR15	cuticular protein RR-1 family 15 [Source:VB Community Annotation]
asi-miR-1000	AGAP001627	--	solute carrier family 7 (cationic amino acid transporter, y+ system) [Source:VB Community Annotation]
asi-miR-1000	AGAP028613	--	solute carrier family 7 (cationic amino acid transporter, y+ system) [Source:VB Community Annotation]
asi-miR-1000	AGAP005929	--	pyridoxine kinase [Source:VB Community Annotation]
asi-miR-1174	AGAP001268	--	--
asi-miR-1174	AGAP007315	--	--
asi-miR-1174	AGAP005775	--	Bax inhibitor 1 [Source:VB Community Annotation]
asi-miR-1174	AGAP005416	DEF4	defensin anti-microbial peptide [Source:VB Community Annotation]
asi-miR-1174	AGAP006462	--	ADP-ribosylation factor GTPase-activating protein 1 [Source:VB Community Annotation]
asi-miR-1174	AGAP003121	--	phosphatidylinositol 4-kinase type 2 [Source:VB Community Annotation]
asi-miR-1174	AGAP000343	--	--
asi-miR-1174	AGAP028620	--	--
asi-miR-1174	AGAP004227	--	ADP-ribosylation factor-like protein [Source:VB Community Annotation]
asi-miR-1174	AGAP012666	--	--
asi-miR-1174	AGAP002685	APG8	autophagy related gene [Source:VB Community Annotation]
asi-miR-1174	AGAP028601	--	--
asi-miR-1174	AGAP028500	--	--
asi-miR-1174	AGAP009879	CPR81	cuticular protein RR-1 family 81 [Source:VB Community Annotation]
asi-miR-1174	AGAP028164	--	--
asi-miR-1174	AGAP005062	--	cleavage and polyadenylation specificity factor subunit 6/7 [Source:VB Community Annotation]
asi-miR-1174	AGAP005044	--	--
asi-miR-1174	AGAP002837	--	--
asi-miR-1174	AGAP012515	--	F-type H+-transporting ATPase subunit f [Source:VB Community Annotation]
asi-miR-1174	AGAP011370	--	--
asi-miR-1174	AGAP007963	--	Sarcoplasmic calcium-binding protein [Source:VB Community Annotation]
asi-miR-1175-3p	AGAP006903	--	ST6Gal [Source:VB Community Annotation]
asi-miR-1175-3p	AGAP007957	--	choline/ethanolamine kinase [Source:VB Community Annotation]
asi-miR-1175-3p	AGAP002442	--	--
asi-miR-1175-3p	AGAP003596	--	--
asi-miR-1175-3p	AGAP006063	--	--
asi-miR-1175-3p	AGAP011445	--	--
asi-miR-1175-3p	AGAP000932	--	Rap guanine nucleotide exchange factor (GEF) 1 [Source:VB Community Annotation]
asi-miR-1175-3p	AGAP001148	--	--
asi-miR-1175-3p	AGAP000950	mRpL9	39S ribosomal protein L9, mitochondrial [Source:VB Community Annotation]
asi-miR-1175-3p	AGAP011364	--	--
asi-miR-1175-3p	AGAP001945	--	Uncharacterized protein CG12001 [Source:VB Community Annotation]
asi-miR-1175-3p	AGAP007250	--	--
asi-miR-1175-3p	AGAP005675	--	--
asi-miR-1175-3p	AGAP009260	--	centrin-1 [Source:VB Community Annotation]
asi-miR-1175-3p	AGAP001889	--	--
asi-miR-1175-3p	AGAP001182	--	--
asi-miR-1175-3p	AGAP008000	--	sepiapterin reductase [Source:VB Community Annotation]
asi-miR-1175-3p	AGAP010639	--	--
asi-miR-1175-3p	AGAP028672	--	--
asi-miR-1175-3p	AGAP008574	--	PQ-loop repeat-containing protein 1 [Source:VB Community Annotation]
asi-miR-1175-3p	AGAP028473	--	--
asi-miR-1175-3p	AGAP000546	--	acyl-CoA-binding protein [Source:VB Community Annotation]
asi-miR-1175-3p	AGAP005240	--	--
asi-miR-1175-3p	AGAP002017	--	Hexosyltransferase [Source:UniProtKB/TrEMBL;Acc:Q7PYM6]
asi-miR-1175-3p	AGAP010782	--	Ral guanine nucleotide exchange factor 2 [Source:VB Community Annotation]
asi-miR-1175-3p	AGAP005563	Tret1	Facilitated trehalose transporter Tret1 [Source:UniProtKB/Swiss-Prot;Acc:Q7PIR5]
asi-miR-1175-3p	AGAP011351	--	Rab6-interacting [Source:VB Community Annotation]
asi-miR-1175-3p	AGAP007791	--	sodium/potassium-transporting ATPase subunit beta [Source:VB Community Annotation]
asi-miR-1175-3p	AGAP008641	--	--
asi-miR-1175-3p	AGAP008640	--	--
asi-miR-1175-3p	AGAP001418	--	--
asi-miR-1175-3p	AGAP002513	--	Defective in cullin neddylation protein [Source:UniProtKB/TrEMBL;Acc:Q7PGI3]
asi-miR-1175-3p	AGAP005562	--	RING-box protein 2 [Source:VB Community Annotation]
asi-miR-1175-3p	AGAP010640	--	--
asi-miR-1175-3p	AGAP001507	--	procollagen-lysine, 2-oxoglutarate 5-dioxygenase [Source:VB Community Annotation]
asi-miR-1175-3p	AGAP006884	--	--
asi-miR-1175-3p	AGAP010194	--	--
asi-miR-1175-3p	AGAP005838	--	--
asi-miR-1175-3p	AGAP006921	--	--
asi-miR-1175-3p	AGAP007315	--	--
asi-miR-1175-5p	AGAP005234	CuSOD2	copper-zinc superoxide dismutase 2 [Source:VB Community Annotation]
asi-miR-1175-5p	AGAP005772	--	cyclin-dependent kinase 5 [Source:VB Community Annotation]
asi-miR-1175-5p	AGAP013458	--	--
asi-miR-1175-5p	AGAP001273	--	karyopherin (importin) alpha 4 [Source:VB Community Annotation]
asi-miR-1175-5p	AGAP005899	Osi21	osiris 21 [Source:VB Community Annotation]
asi-miR-1175-5p	AGAP001527	--	golgi-specific brefeldin a-resistance factor [Source:VB Community Annotation]
asi-miR-1175-5p	AGAP012458	--	--
asi-miR-1175-5p	AGAP001199	--	serine protease [Source:VB Community Annotation]
asi-miR-1175-5p	AGAP001569	--	myosin alkali light chain 1 [Source:VB Community Annotation]
asi-miR-1175-5p	AGAP006865	CPR64	cuticular protein RR-1 family 64 [Source:VB Community Annotation]
asi-miR-1175-5p	AGAP012314	--	--
asi-miR-1175-5p	AGAP028598	--	--
asi-miR-1175-5p	AGAP007650	--	growth arrest and DNA-damage-inducible protein [Source:VB Community Annotation]
asi-miR-1175-5p	AGAP010258	--	kinesin light chain [Source:VB Community Annotation]
asi-miR-1175-5p	AGAP001543	TWDL11	cuticular protein TWDL family (TWDL11) [Source:VB Community Annotation]
asi-miR-1175-5p	AGAP000469	--	--
asi-miR-1175-5p	AGAP000461	--	Odz, odd Oz/ten-m homolog 2 (Drosophila) [Source:VB Community Annotation]
asi-miR-1175-5p	AGAP003412	RpS28	40S ribosomal protein S28 [Source:VB Community Annotation]
asi-miR-1175-5p	AGAP007361	--	translocation protein SEC63 [Source:VB Community Annotation]
asi-miR-1175-5p	AGAP009595	--	sodium/potassium-transporting ATPase subunit beta [Source:VB Community Annotation]
asi-miR-1175-5p	AGAP008640	--	--
asi-miR-1175-5p	AGAP012014	Arf1	ADP-ribosylation factor 1 [Source:VB Community Annotation]
asi-miR-1175-5p	AGAP000674	--	transcription factor Sp, invertebrate [Source:VB Community Annotation]
asi-miR-1175-5p	AGAP003200	--	NipSnap homolog 2 [Source:VB Community Annotation]
asi-miR-1175-5p	AGAP003207	--	signal peptide peptidase-like 3 [Source:VB Community Annotation]
asi-miR-1175-5p	AGAP005504	--	phospholipid scramblase 1 [Source:VB Community Annotation]
asi-miR-1175-5p	AGAP005147	--	--
asi-miR-1175-5p	AGAP005552	PGRPLD	peptidoglycan recognition protein (long) [Source:VB Community Annotation]
asi-miR-1175-5p	AGAP028473	--	--
asi-miR-1175-5p	AGAP004519	--	sideroflexin 1,2,3 [Source:VB Community Annotation]
asi-miR-1175-5p	AGAP002534	--	dihydropteridine reductase [Source:VB Community Annotation]
asi-miR-1175-5p	AGAP004050	--	Doublesex female isoform [Source:VB Community Annotation]
asi-miR-1175-5p	AGAP004584	--	--
asi-miR-1175-5p	AGAP003726	--	--
asi-miR-1175-5p	AGAP007801	--	vrille [Source:VB Community Annotation]
asi-miR-1175-5p	AGAP002884	--	V-type H+-transporting ATPase subunit B [Source:VB Community Annotation]
asi-miR-1175-5p	AGAP007759	--	defective proboscis extension response [Source:VB Community Annotation]
asi-miR-1175-5p	AGAP000493	--	--
asi-miR-1175-5p	AGAP005728	--	puromycin-sensitive aminopeptidase [Source:VB Community Annotation]
asi-miR-1175-5p	AGAP002386	--	DnaJ homolog subfamily C member 14 [Source:VB Community Annotation]
asi-miR-1175-5p	AGAP005004	--	kelch domain-containing protein 10 [Source:VB Community Annotation]
asi-miR-1175-5p	AGAP010171	--	--
asi-miR-1175-5p	AGAP004504	--	--
asi-miR-1175-5p	AGAP003742	--	regulator of chromosome condensation [Source:VB Community Annotation]
asi-miR-1175-5p	AGAP006043	--	Cop-coated vesicle membrane protein P24 [Source:VB Community Annotation]
asi-miR-1175-5p	AGAP002757	--	--
asi-miR-1175-5p	AGAP000311	--	UNC93-like protein MFSD11 [Source:VB Community Annotation]
asi-miR-1175-5p	AGAP001036	--	G protein beta subunit-like [Source:VB Community Annotation]
asi-miR-1175-5p	AGAP028567	--	--
asi-miR-1175-5p	AGAP007523	--	myosin heavy chain [Source:VB Community Annotation]
asi-miR-1175-5p	AGAP000926	--	inositol hexakisphosphate/diphosphoinositol-pentakisphosphate kinase [Source:VB Community Annotation]
asi-miR-1175-5p	AGAP002276	--	--
asi-miR-1175-5p	AGAP001083	--	--
asi-miR-1175-5p	AGAP003669	--	homeobox protein MSX [Source:VB Community Annotation]
asi-miR-1175-5p	AGAP002983	--	--
asi-miR-1175-5p	AGAP001510	--	--
asi-miR-1175-5p	AGAP005456	CPR15	cuticular protein RR-1 family 15 [Source:VB Community Annotation]
asi-miR-1175-5p	AGAP028618	--	Carboxylic ester hydrolase [Source:UniProtKB/TrEMBL;Acc:A0A1S4HDU1]
asi-miR-1175-5p	AGAP028619	--	Carboxylic ester hydrolase [Source:UniProtKB/TrEMBL;Acc:A0A1S4HEZ6]
asi-miR-1175-5p	AGAP010914	--	--
asi-miR-1175-5p	AGAP012285	--	--
asi-miR-1175-5p	AGAP013481	--	--
asi-miR-1175-5p	AGAP007119	--	Sideroflexin 1,2,3 [Source:VB Community Annotation]
asi-miR-1175-5p	AGAP002313	--	--
asi-miR-1175-5p	AGAP002317	Alpha_amylase	amylase [Source:VB Community Annotation]
asi-miR-1175-5p	AGAP001032	--	Interferon-related developmental regulator 1 [Source:VB Community Annotation]
asi-miR-1175-5p	AGAP001312	--	succinyl-CoA synthetase alpha subunit [Source:VB Community Annotation]
asi-miR-1175-5p	AGAP005528	--	--
asi-miR-1175-5p	AGAP004065	--	hemomucin [Source:VB Community Annotation]
asi-miR-1175-5p	AGAP008806	--	beta-1,3-glucuronyltransferase [Source:VB Community Annotation]
asi-miR-1175-5p	AGAP028566	--	--
asi-miR-1175-5p	AGAP007293	IAP7	inhibitor of apoptosis 7 [Source:VB Community Annotation]
asi-miR-1175-5p	AGAP010818	TEP11	thioester-containing protein 11 [Source:VB Community Annotation]
asi-miR-1175-5p	AGAP001375	SRPN12	serine protease inhibitor (serpin) 12 [Source:VB Community Annotation]
asi-miR-1175-5p	AGAP003884	--	mannosyl-oligosaccharide alpha-1,2-mannosidase [Source:VB Community Annotation]
asi-miR-1175-5p	AGAP010876	--	molecular chaperone DnaK [Source:VB Community Annotation]
asi-miR-1175-5p	AGAP012766	--	--
asi-miR-1175-5p	AGAP003968	--	UMP-CMP kinase [Source:UniProtKB/TrEMBL;Acc:Q7Q292]
asi-miR-124	AGAP005577	--	WD repeat, sterile alpha motif and U-box domain containing 1 [Source:VB Community Annotation]
asi-miR-124	AGAP002922	--	Secretory carrier-associated membrane protein [Source:UniProtKB/TrEMBL;Acc:Q7QD28]
asi-miR-124	AGAP005807	--	--
asi-miR-124	AGAP000272	--	transcription initiation factor TFIID subunit 9 / adenylate kinase [Source:VB Community Annotation]
asi-miR-124	AGAP004543	--	--
asi-miR-124	AGAP028562	--	--
asi-miR-124	AGAP005552	PGRPLD	peptidoglycan recognition protein (long) [Source:VB Community Annotation]
asi-miR-124	AGAP003308	CPAP3-C	--
asi-miR-124	AGAP002622	--	sodium-coupled monocarboxylate transporter 1 [Source:VB Community Annotation]
asi-miR-124	AGAP006573	--	integrin-linked kinase [Source:VB Community Annotation]
asi-miR-124	AGAP005076	--	bridging integrator [Source:VB Community Annotation]
asi-miR-124	AGAP002324	--	mitochondrial sodium/hydrogen exchanger NHA2 [Source:VB Community Annotation]
asi-miR-124	AGAP010866	--	6-phosphogluconolactonase [Source:VB Community Annotation]
asi-miR-124	AGAP004050	--	Doublesex female isoform [Source:VB Community Annotation]
asi-miR-124	AGAP004490	--	--
asi-miR-124	AGAP000407	--	--
asi-miR-124	AGAP002140	--	--
asi-miR-124	AGAP002367	--	--
asi-miR-124	AGAP028460	--	--
asi-miR-124	AGAP008785	--	Ras suppressor protein 1 [Source:VB Community Annotation]
asi-miR-124	AGAP010767	--	--
asi-miR-124	AGAP028440	--	--
asi-miR-124	AGAP006101	--	--
asi-miR-124	AGAP013210	--	Down syndrome cell adhesion molecule-like protein 1 [Source:VB Community Annotation]
asi-miR-124	AGAP013214	--	--
asi-miR-124	AGAP000199	--	phospholipase D3/4 [Source:VB Community Annotation]
asi-miR-124	AGAP004754	CASPL2	long caspase (CASPL2) [Source:VB Community Annotation]
asi-miR-124	AGAP000297	--	--
asi-miR-124	AGAP006950	--	--
asi-miR-124	AGAP006904	MMP1	matrix metalloprotease 1 [Source:VB Community Annotation]
asi-miR-124	AGAP006149	CPLCX3	cuticular protein unclassified [Source:VB Community Annotation]
asi-miR-124	AGAP004959	IMD	IMD pathway signalling Immune Deficiency (Imd) [Source:VB Community Annotation]
asi-miR-124	AGAP008195	--	protein kinase, AMP-activated, beta 2 non-catalytic subunit [Source:VB Community Annotation]
asi-miR-124	AGAP008862	--	aubergine [Source:VB Community Annotation]
asi-miR-124	AGAP004737	--	Rhomboid-4, isoform B [Source:VB Community Annotation]
asi-miR-124	AGAP003612	--	--
asi-miR-124	AGAP010211	--	--
asi-miR-124	AGAP005252	MYD	TOLL pathway signalling. [Source:VB Community Annotation]
asi-miR-124	AGAP002202	CYP325E1	cytochrome P450 [Source:VB Community Annotation]
asi-miR-124	AGAP003556	RpL3	60S ribosomal protein L3 [Source:VB Community Annotation]
asi-miR-124	AGAP000111	--	--
asi-miR-124	AGAP005404	--	lectin, mannose-binding 1 [Source:VB Community Annotation]
asi-miR-124	AGAP001799	--	tropomyosin 1 [Source:VB Community Annotation]
asi-miR-124	AGAP004312	--	--
asi-miR-124	AGAP011925	--	Patatin-like phospholipase domain containing 5 [Source:VB Community Annotation]
asi-miR-124	AGAP000304	--	Protein twisted gastrulation [Source:VB Community Annotation]
asi-miR-124	AGAP003790	ANXB9	annexin B9 [Source:VB Community Annotation]
asi-miR-124	AGAP008501	--	glutaryl-CoA dehydrogenase [Source:VB Community Annotation]
asi-miR-124	AGAP008688	--	--
asi-miR-124	AGAP000096	--	--
asi-miR-124	AGAP012952	--	--
asi-miR-124	AGAP002022	--	Protein maelstrom [Source:VB Community Annotation]
asi-miR-124	AGAP012726	--	--
asi-miR-124	AGAP007531	--	2-oxoisovalerate dehydrogenase E1 component, beta subunit [Source:VB Community Annotation]
asi-miR-124	AGAP002235	--	GATA-binding protein 4/5/6 [Source:VB Community Annotation]
asi-miR-124	AGAP002289	--	--
asi-miR-124	AGAP028038	--	--
asi-miR-124	AGAP005818	--	nurim homolog [Source:VB Community Annotation]
asi-miR-124	AGAP002630	--	NADH dehydrogenase (ubiquinone) 1 beta subcomplex 2 [Source:VB Community Annotation]
asi-miR-124	AGAP003867	Med28	mediator of RNA polymerase II transcription subunit 28 [Source:VB Community Annotation]
asi-miR-124	AGAP007579	--	folliculin [Source:VB Community Annotation]
asi-miR-124	AGAP001999	--	protein neuralized [Source:VB Community Annotation]
asi-miR-124	AGAP000694	CEC3	cecropin anti-microbial peptide [Source:VB Community Annotation]
asi-miR-124	AGAP009187	--	Indanol dehydrogenase [Source:VB Community Annotation]
asi-miR-124	AGAP011706	RpL27a	60S ribosomal protein L27a [Source:VB Community Annotation]
asi-miR-124	AGAP003429	--	LIM and senescent cell antigen-like domains 1 [Source:VB Community Annotation]
asi-miR-124	AGAP005744	LRIM26	leucine-rich immune protein (Coil-less) [Source:VB Community Annotation]
asi-miR-124	AGAP002740	--	FAD synthetase [Source:VB Community Annotation]
asi-miR-124	AGAP028669	--	--
asi-miR-124	AGAP009975	--	protein-tyrosine phosphatase [Source:VB Community Annotation]
asi-miR-124	AGAP002356	--	parvin, beta [Source:VB Community Annotation]
asi-miR-124	AGAP002891	GPRMGL4	putative metabotropic glutamate receptor 4 [Source:VB Community Annotation]
asi-miR-124	AGAP008122	--	U6 snRNA-associated Sm-like protein LSm7 [Source:VB Community Annotation]
asi-miR-124	AGAP003600	--	Elongation of very long chain fatty acids protein [Source:UniProtKB/TrEMBL;Acc:Q7QAP0]
asi-miR-124	AGAP012320	OBP25	odorant-binding protein 25 [Source:VB Community Annotation]
asi-miR-124	AGAP002514	--	--
asi-miR-124	AGAP012171	--	Sn1-specific diacylglycerol lipase beta [Source:VB Community Annotation]
asi-miR-124	AGAP000889	--	Coactosin-like protein [Source:VB Community Annotation]
asi-miR-124	AGAP003546	--	Polychaetoid, isoform F [Source:VB Community Annotation]
asi-miR-124	AGAP007672	--	pancreatic triacylglycerol lipase [Source:VB Community Annotation]
asi-miR-124	AGAP002966	PELLE	TOLL pathway signalling Ser/Thr kinase [Source:VB Community Annotation]
asi-miR-124	AGAP010389	--	Prestin [Source:VB Community Annotation]
asi-miR-125-5p	AGAP011445	--	--
asi-miR-125-5p	AGAP009324	RpL34	60S ribosomal protein L34 [Source:VB Community Annotation]
asi-miR-125-5p	AGAP004033	--	--
asi-miR-125-5p	AGAP007563	--	--
asi-miR-125-5p	AGAP004307	--	aprataxin [Source:VB Community Annotation]
asi-miR-125-5p	AGAP011331	--	--
asi-miR-125-5p	AGAP006200	--	--
asi-miR-125-5p	AGAP008862	--	aubergine [Source:VB Community Annotation]
asi-miR-125-5p	AGAP002789	--	--
asi-miR-125-5p	AGAP000533	--	--
asi-miR-125-5p	AGAP003546	--	Polychaetoid, isoform F [Source:VB Community Annotation]
asi-miR-125-5p	AGAP003316	--	pinin [Source:VB Community Annotation]
asi-miR-125-5p	AGAP008509	--	histone demethylase [Source:VB Community Annotation]
asi-miR-125-5p	AGAP002679	GPRNNA6	putative GPCR class a orphan receptor 6 [Source:VB Community Annotation]
asi-miR-125-5p	AGAP002063	--	nucleolar protein 56 [Source:VB Community Annotation]
asi-miR-125-5p	AGAP002003	--	--
asi-miR-125-5p	AGAP000617	--	dual specificity phosphatase [Source:VB Community Annotation]
asi-miR-137	AGAP028504	--	--
asi-miR-137	AGAP004310	--	--
asi-miR-137	AGAP007705	--	tRNA acetyltransferase TAN1 [Source:VB Community Annotation]
asi-miR-137	AGAP000500	Cpr	NADPH cytochrome P450 reductase [Source:VB Community Annotation]
asi-miR-137	AGAP007761	--	Complement control protein [Source:VB Community Annotation]
asi-miR-137	AGAP001199	--	serine protease [Source:VB Community Annotation]
asi-miR-137	AGAP007242	--	cleavage and polyadenylation specificity factor subunit 5 [Source:VB Community Annotation]
asi-miR-137	AGAP028659	--	Putative TIL domain polypeptide [Source:UniProtKB/TrEMBL;Acc:Q2EQ01]
asi-miR-137	AGAP004510	--	Innexin inx2 [Source:VB Community Annotation]
asi-miR-137	AGAP005643	--	E3 ubiquitin-protein ligase RFWD3 [Source:VB Community Annotation]
asi-miR-137	AGAP004065	--	hemomucin [Source:VB Community Annotation]
asi-miR-137	AGAP012990	RpS23	40S ribosomal protein S23 [Source:VB Community Annotation]
asi-miR-137	AGAP007878	--	--
asi-miR-137	AGAP004002	--	60 kDa heat shock protein, mitochondrial precursor [Source:VB Community Annotation]
asi-miR-137	AGAP009414	--	1-acyl-sn-glycerol-3-phosphate acyltransferase alpha [Source:VB Community Annotation]
asi-miR-137	AGAP013311	--	--
asi-miR-137	AGAP007366	--	--
asi-miR-137	AGAP005331	--	regulation of nuclear pre-mRNA domain containing 1A [Source:VB Community Annotation]
asi-miR-137	AGAP008625	GPRSMO	putative smoothened receptor [Source:VB Community Annotation]
asi-miR-137	AGAP004990	mbf1	multiprotein bridging factor 1 [Source:VB Community Annotation]
asi-miR-137	AGAP004294	Ubqn	ubiquilin [Source:VB Community Annotation]
asi-miR-137	AGAP028015	--	--
asi-miR-137	AGAP001731	--	F-box protein 11 [Source:VB Community Annotation]
asi-miR-137	AGAP007653	--	mitochondrial folate transporter/carrier [Source:VB Community Annotation]
asi-miR-137	AGAP008014	--	--
asi-miR-137	AGAP006586	--	--
asi-miR-137	AGAP010134	--	arrestin-1 [Source:VB Community Annotation]
asi-miR-137	AGAP012366	--	ubiquitin-protein ligase E3 A [Source:VB Community Annotation]
asi-miR-137	AGAP004134	Osi11	osiris 11 [Source:VB Community Annotation]
asi-miR-137	AGAP005777	--	Chloride channel protein [Source:UniProtKB/TrEMBL;Acc:Q7Q6L5]
asi-miR-137	AGAP000932	--	Rap guanine nucleotide exchange factor (GEF) 1 [Source:VB Community Annotation]
asi-miR-137	AGAP003939	--	--
asi-miR-137	AGAP010010	--	oligosaccharyltransferase complex subunit gamma [Source:VB Community Annotation]
asi-miR-137	AGAP008117	--	--
asi-miR-137	AGAP001130	--	poly(A) RNA polymerase GLD2 [Source:VB Community Annotation]
asi-miR-137	AGAP004307	--	aprataxin [Source:VB Community Annotation]
asi-miR-137	AGAP004098	--	GTP-binding protein SAR1 [Source:VB Community Annotation]
asi-miR-137	AGAP028686	--	--
asi-miR-137	AGAP000570	--	--
asi-miR-137	AGAP009958	--	arginine and glutamate-rich protein 1 [Source:VB Community Annotation]
asi-miR-137	AGAP003418	--	stearoyl-CoA desaturase (delta-9 desaturase) [Source:VB Community Annotation]
asi-miR-137	AGAP000149	--	Ras association domain-containing protein 2/4 [Source:VB Community Annotation]
asi-miR-137	AGAP005032	--	calnexin [Source:VB Community Annotation]
asi-miR-137	AGAP006404	--	--
asi-miR-137	AGAP028432	--	--
asi-miR-137	AGAP002509	--	--
asi-miR-137	AGAP007333	--	p70 ribosomal S6 kinase [Source:VB Community Annotation]
asi-miR-137	AGAP007889	--	UDP-N-acetylglucosamine pyrophosphorylase [Source:VB Community Annotation]
asi-miR-137	AGAP002712	--	--
asi-miR-137	AGAP000084	--	--
asi-miR-137	AGAP001211	--	Ras-related protein Rab-8A [Source:VB Community Annotation]
asi-miR-137	AGAP010343	--	CTL-like protein 2 [Source:VB Community Annotation]
asi-miR-137	AGAP003726	--	--
asi-miR-137	AGAP000189	--	transcription initiation factor TFIID subunit 3 [Source:VB Community Annotation]
asi-miR-137	AGAP004846	SCRB9	Class B Scavenger Receptor (CD36 domain). [Source:VB Community Annotation]
asi-miR-137	AGAP001972	--	pre-rRNA-processing protein TSR4 [Source:VB Community Annotation]
asi-miR-137	AGAP008167	--	abhydrolase domain containing 4 [Source:VB Community Annotation]
asi-miR-137	AGAP002424	--	Sema domain, seven thrombospondin repeats (type 1 and type 1-like) [Source:VB Community Annotation]
asi-miR-137	AGAP003767	--	--
asi-miR-137	AGAP011082	--	heat shock transcription factor, invertebrate [Source:VB Community Annotation]
asi-miR-137	AGAP004805	--	--
asi-miR-137	AGAP006878	--	mitochondrial complex I protein Fmp36 [Source:VB Community Annotation]
asi-miR-137	AGAP000901	--	alanine transaminase [Source:VB Community Annotation]
asi-miR-137	AGAP012339	--	Translocase of outer mitochondrial membrane 20 homolog [Source:VB Community Annotation]
asi-miR-14	AGAP009653	--	Tetraspanin [Source:UniProtKB/TrEMBL;Acc:Q7Q1S1]
asi-miR-14	AGAP010157	Ast2	allatostatin 2 [Source:VB Community Annotation]
asi-miR-14	AGAP005979	--	--
asi-miR-14	AGAP009078	--	--
asi-miR-14	AGAP006501	--	--
asi-miR-14	AGAP028432	--	--
asi-miR-14	AGAP002030	--	bromodomain and WD repeat domain containing protein 1/3 [Source:VB Community Annotation]
asi-miR-14	AGAP004264	--	--
asi-miR-14	AGAP005203	PGRPLC	peptidoglycan recognition protein (long) [Source:VB Community Annotation]
asi-miR-14	AGAP008758	--	--
asi-miR-14	AGAP007836	--	sodium-coupled monocarboxylate transporter 2 [Source:VB Community Annotation]
asi-miR-14	AGAP005535	--	26S proteasome regulatory subunit N5 [Source:VB Community Annotation]
asi-miR-14	AGAP009309	--	--
asi-miR-14	AGAP009308	--	--
asi-miR-14	AGAP012284	RpL18a-1	60S ribosomal protein L18a [Source:UniProtKB/TrEMBL;Acc:Q7PV82]
asi-miR-14	AGAP005846	--	alpha-galactosidase [Source:VB Community Annotation]
asi-miR-14	AGAP012587	--	--
asi-miR-14	AGAP028023	--	phosphatidylinositol glycan, class M [Source:VB Community Annotation]
asi-miR-14	AGAP008878	--	defense protein [Source:VB Community Annotation]
asi-miR-14	AGAP001544	--	tripartite motif-containing protein 37 [Source:VB Community Annotation]
asi-miR-14	AGAP002789	--	--
asi-miR-14	AGAP008036	--	--
asi-miR-14	AGAP012654	--	--
asi-miR-14	AGAP008017	--	--
asi-miR-14	AGAP010794	--	--
asi-miR-14	AGAP002236	--	--
asi-miR-14	AGAP004516	--	--
asi-miR-1890	AGAP001724	Sply	sphingosine-1-phosphate lyase [Source:VB Community Annotation]
asi-miR-1890	AGAP002286	--	--
asi-miR-1890	AGAP010331	--	heat shock protein 110kDa [Source:VB Community Annotation]
asi-miR-1890	AGAP003038	--	--
asi-miR-1890	AGAP007064	--	--
asi-miR-1890	AGAP010243	--	female reproductive tract protease GLEANR_897 [Source:VB Community Annotation]
asi-miR-1890	AGAP009200	--	collagen type IV alpha [Source:VB Community Annotation]
asi-miR-1890	AGAP007119	--	Sideroflexin 1,2,3 [Source:VB Community Annotation]
asi-miR-1890	AGAP004267	--	O-glucosyltransferase rumi homolog [Source:UniProtKB/Swiss-Prot;Acc:A0NDG6]
asi-miR-1890	AGAP005910	APG18B	autophagy related gene [Source:VB Community Annotation]
asi-miR-1890	AGAP003892	--	solute carrier family 29 (equilibrative nucleoside transporter), member 1/2/3 [Source:VB Community Annotation]
asi-miR-1890	AGAP013059	--	--
asi-miR-1890	AGAP013763	--	--
asi-miR-1890	AGAP000758	--	--
asi-miR-1890	AGAP006609	--	--
asi-miR-1890	AGAP007751	--	--
asi-miR-1890	AGAP011318	--	Synaptogyrin [Source:VB Community Annotation]
asi-miR-1890	AGAP008717	--	hydroxymethylglutaryl-CoA lyase [Source:VB Community Annotation]
asi-miR-1890	AGAP028578	--	--
asi-miR-1890	AGAP010062	--	zinc finger, SWIM-type containing 5 [Source:VB Community Annotation]
asi-miR-1890	AGAP002459	--	--
asi-miR-1890	AGAP011351	--	Rab6-interacting [Source:VB Community Annotation]
asi-miR-1890	AGAP001699	--	fatty-acid amide hydrolase 2 [Source:VB Community Annotation]
asi-miR-1890	AGAP003831	--	--
asi-miR-1890	AGAP002789	--	--
asi-miR-1890	AGAP028519	--	--
asi-miR-1890	AGAP007889	--	UDP-N-acetylglucosamine pyrophosphorylase [Source:VB Community Annotation]
asi-miR-1890	AGAP000304	--	Protein twisted gastrulation [Source:VB Community Annotation]
asi-miR-1890	AGAP003629	--	--
asi-miR-1890	AGAP007614	--	--
asi-miR-1890	AGAP003474	--	--
asi-miR-1890	AGAP028510	--	--
asi-miR-1890	AGAP004597	--	guanosine-3',5'-bis(diphosphate) 3'-pyrophosphohydrolase [Source:VB Community Annotation]
asi-miR-1890	AGAP012310	--	--
asi-miR-1890	AGAP011775	--	PHD finger protein 7 [Source:VB Community Annotation]
asi-miR-1890	AGAP008254	--	--
asi-miR-1890	AGAP011945	--	--
asi-miR-1890	AGAP006904	MMP1	matrix metalloprotease 1 [Source:VB Community Annotation]
asi-miR-1890	AGAP009255	--	Sorting nexin-2 [Source:VB Community Annotation]
asi-miR-1890	AGAP006963	--	mitochondrial carrier homolog 1 [Source:VB Community Annotation]
asi-miR-1890	AGAP003713	--	--
asi-miR-1890	AGAP001401	--	optic atrophy 3 family protein [Source:VB Community Annotation]
asi-miR-1890	AGAP028545	--	--
asi-miR-1890	AGAP006645	--	--
asi-miR-1890	AGAP004993	--	laminin subunit alpha [Source:VB Community Annotation]
asi-miR-1891	AGAP005869	--	--
asi-miR-1891	AGAP012363	--	--
asi-miR-1891	AGAP009954	--	ankyrin repeat domain-containing protein 13C [Source:VB Community Annotation]
asi-miR-1891	AGAP007696	--	DNA-binding protein inhibitor ID [Source:VB Community Annotation]
asi-miR-1891	AGAP001810	--	DnaJ homolog subfamily B [Source:VB Community Annotation]
asi-miR-1891	AGAP012443	--	--
asi-miR-1891	AGAP001455	--	--
asi-miR-1891	AGAP002371	--	--
asi-miR-1891	AGAP011364	--	--
asi-miR-1891	AGAP011503	--	--
asi-miR-1891	AGAP001713	--	stearoyl-CoA desaturase (delta-9 desaturase) [Source:VB Community Annotation]
asi-miR-1891	AGAP028442	--	--
asi-miR-1891	AGAP010824	--	--
asi-miR-1891	AGAP007523	--	myosin heavy chain [Source:VB Community Annotation]
asi-miR-1891	AGAP011629	--	dihydrolipoamide dehydrogenase [Source:VB Community Annotation]
asi-miR-1891	AGAP028618	--	Carboxylic ester hydrolase [Source:UniProtKB/TrEMBL;Acc:A0A1S4HDU1]
asi-miR-1891	AGAP028619	--	Carboxylic ester hydrolase [Source:UniProtKB/TrEMBL;Acc:A0A1S4HEZ6]
asi-miR-1891	AGAP002276	--	--
asi-miR-1891	AGAP008122	--	U6 snRNA-associated Sm-like protein LSm7 [Source:VB Community Annotation]
asi-miR-1891	AGAP010914	--	--
asi-miR-1891	AGAP001799	--	tropomyosin 1 [Source:VB Community Annotation]
asi-miR-1891	AGAP009572	RpS15a-2	40S ribosomal protein S15a [Source:VB Community Annotation]
asi-miR-1891	AGAP002789	--	--
asi-miR-1891	AGAP004510	--	Innexin inx2 [Source:VB Community Annotation]
asi-miR-1891	AGAP008942	--	solute carrier family 17 member 9 [Source:VB Community Annotation]
asi-miR-1891	AGAP006546	--	--
asi-miR-1891	AGAP004128	Osi8	osiris 8 [Source:VB Community Annotation]
asi-miR-1891	AGAP008017	--	--
asi-miR-1891	AGAP008738	--	--
asi-miR-1891	AGAP009284	--	--
asi-miR-1891	AGAP007302	--	DOPA decarboxylase [Source:VB Community Annotation]
asi-miR-1891	AGAP006115	--	solute carrier family 4, anion exchanger [Source:VB Community Annotation]
asi-miR-1891	AGAP006095	CPR106	cuticular protein RR-1 family 106 [Source:VB Community Annotation]
asi-miR-1891	AGAP007940	--	Reticulon-like protein [Source:UniProtKB/TrEMBL;Acc:A0A1S4GWR7]
asi-miR-1891	AGAP007761	--	Complement control protein [Source:VB Community Annotation]
asi-miR-1891	AGAP007575	--	--
asi-miR-1891	AGAP011100	--	--
asi-miR-1891	AGAP000595	--	lysophosphatidylcholine acyltransferase 2B [Source:VB Community Annotation]
asi-miR-1891	AGAP012010	--	6-phosphofructo-2-kinase / fructose-2,6-bisphosphatase [Source:VB Community Annotation]
asi-miR-1891	AGAP008575	--	ubiquitin-conjugating enzyme E2 Q [Source:VB Community Annotation]
asi-miR-1891	AGAP006037	RpL24	60S ribosomal protein L24 [Source:VB Community Annotation]
asi-miR-1891	AGAP000573	CLIPC4	CLIP-domain serine protease [Source:VB Community Annotation]
asi-miR-1891	AGAP028476	--	--
asi-miR-1891	AGAP012038	--	glutamate--cysteine ligase regulatory subunit [Source:VB Community Annotation]
asi-miR-1891	AGAP005335	CTL4	C-type lectin (CTL) [Source:VB Community Annotation]
asi-miR-1891	AGAP002757	--	--
asi-miR-1891	AGAP001211	--	Ras-related protein Rab-8A [Source:VB Community Annotation]
asi-miR-1891	AGAP002280	--	mitochondrial carrier triple repeat protein 1 [Source:VB Community Annotation]
asi-miR-1891	AGAP007611	--	--
asi-miR-1891	AGAP000911	--	--
asi-miR-1891	AGAP000747	--	mitogen-activated protein kinase kinase kinase 5 [Source:VB Community Annotation]
asi-miR-1891	AGAP007839	--	--
asi-miR-193	AGAP011310	--	phosphatidylinositol glycan, class P [Source:VB Community Annotation]
asi-miR-193	AGAP005599	--	PH-sensitive chloride channel [Source:VB Community Annotation]
asi-miR-193	AGAP028631	--	--
asi-miR-193	AGAP001903	Mdh2	NAD-dependent malate dehydrogenase [Source:VB Community Annotation]
asi-miR-193	AGAP001023	--	myofilin variant B [Source:VB Community Annotation]
asi-miR-193	AGAP004199	--	solute carrier family 5 (sodium-coupled monocarboxylate transporter), member 8 [Source:VB Community Annotation]
asi-miR-193	AGAP007310	--	--
asi-miR-193	AGAP007317	--	--
asi-miR-193	AGAP012953	--	epidermal retinal dehydrogenase [Source:VB Community Annotation]
asi-miR-193	AGAP003921	--	voltage-gated ion channel [Source:VB Community Annotation]
asi-miR-193	AGAP001512	--	glutamate--cysteine ligase catalytic subunit [Source:VB Community Annotation]
asi-miR-193	AGAP002533	--	polycomb group RING finger protein 3 [Source:VB Community Annotation]
asi-miR-193	AGAP002564	Aldo	fructose biphosphate aldolase [Source:VB Community Annotation]
asi-miR-193	AGAP009150	--	tubulin polyglutamylase TTLL4 [Source:VB Community Annotation]
asi-miR-193	AGAP008051	SAP1	sensory appendage protein 1 [Source:VB Community Annotation]
asi-miR-193	AGAP005236	--	solute carrier family 50 (sugar transporter) [Source:VB Community Annotation]
asi-miR-193	AGAP028492	--	--
asi-miR-193	AGAP028547	--	--
asi-miR-193	AGAP001417	--	Brain protein 44-like protein [Source:VB Community Annotation]
asi-miR-193	AGAP006111	--	--
asi-miR-193	AGAP005332	CTLMA6	C-type lectin (CTL) - mannose binding [Source:VB Community Annotation]
asi-miR-193	AGAP007053	--	--
asi-miR-193	AGAP028573	--	--
asi-miR-193	AGAP005630	--	transitional endoplasmic reticulum ATPase [Source:VB Community Annotation]
asi-miR-193	AGAP001267	--	Adaptor-related protein complex 2, beta 1 subunit [Source:VB Community Annotation]
asi-miR-193	AGAP011153	--	--
asi-miR-193	AGAP004294	Ubqn	ubiquilin [Source:VB Community Annotation]
asi-miR-193	AGAP001955	--	N-acetylglucosaminylphosphatidylinositol deacetylase [Source:VB Community Annotation]
asi-miR-193	AGAP010403	--	enoyl-CoA hydratase domain-containing protein 3, mitochondrial [Source:VB Community Annotation]
asi-miR-193	AGAP012320	OBP25	odorant-binding protein 25 [Source:VB Community Annotation]
asi-miR-193	AGAP005890	--	--
asi-miR-193	AGAP002371	--	--
asi-miR-193	AGAP003535	--	--
asi-miR-193	AGAP010241	--	gamma-glutamyltranspeptidase [Source:VB Community Annotation]
asi-miR-193	AGAP010326	--	aquaporin [Source:VB Community Annotation]
asi-miR-193	AGAP002030	--	bromodomain and WD repeat domain containing protein 1/3 [Source:VB Community Annotation]
asi-miR-193	AGAP009006	--	--
asi-miR-193	AGAP000756	--	carboxypeptidase M [Source:VB Community Annotation]
asi-miR-193	AGAP003212	Adrenodoxin	--
asi-miR-193	AGAP001482	--	--
asi-miR-193	AGAP008027	--	Slowmo [Source:VB Community Annotation]
asi-miR-193	AGAP005775	--	Bax inhibitor 1 [Source:VB Community Annotation]
asi-miR-193	AGAP009202	--	selenoprotein T [Source:VB Community Annotation]
asi-miR-193	AGAP001999	--	protein neuralized [Source:VB Community Annotation]
asi-miR-193	AGAP005229	--	--
asi-miR-193	AGAP005226	--	josephin [Source:VB Community Annotation]
asi-miR-193	AGAP009168	--	--
asi-miR-193	AGAP012009	--	chromodomain-helicase-DNA-binding protein 4 [Source:VB Community Annotation]
asi-miR-193	AGAP001823	VATG	V-type H+-transporting ATPase subunit G [Source:VB Community Annotation]
asi-miR-193	AGAP011964	--	--
asi-miR-193	AGAP004301	--	phosphatidylinositol glycan, class K [Source:VB Community Annotation]
asi-miR-193	AGAP001299	--	mannose-1-phosphate guanylyltransferase [Source:VB Community Annotation]
asi-miR-193	AGAP028488	--	--
asi-miR-193	AGAP003758	--	--
asi-miR-193	AGAP002616	--	--
asi-miR-193	AGAP008574	--	PQ-loop repeat-containing protein 1 [Source:VB Community Annotation]
asi-miR-193	AGAP011129	--	--
asi-miR-193	AGAP000932	--	Rap guanine nucleotide exchange factor (GEF) 1 [Source:VB Community Annotation]
asi-miR-210	AGAP004497	--	--
asi-miR-210	AGAP001205	--	chitin synthase [Source:VB Community Annotation]
asi-miR-210	AGAP009205	--	ankyrin repeat domain 39 [Source:VB Community Annotation]
asi-miR-210	AGAP009208	--	--
asi-miR-210	AGAP007584	--	--
asi-miR-210	AGAP028504	--	--
asi-miR-210	AGAP003681	--	huntingtin [Source:VB Community Annotation]
asi-miR-210	AGAP007621	--	cytochrome c oxidase VIIc [Source:VB Community Annotation]
asi-miR-210	AGAP028569	--	--
asi-miR-210	AGAP008474	--	calcium and integrin-binding protein 1 [Source:VB Community Annotation]
asi-miR-210	AGAP007041	--	Angiopoietin-like salivary protein [Source:VB Community Annotation]
asi-miR-210	AGAP006260	--	Z band alternatively spliced PDZ-motif protein 66 [Source:VB Community Annotation]
asi-miR-210	AGAP008363	--	cytochrome b5 outer mitochondrial membrane isoform [Source:VB Community Annotation]
asi-miR-210	AGAP006108	--	--
asi-miR-210	AGAP002909	--	Control protein HCTL029 [Source:VB Community Annotation]
asi-miR-210	AGAP028138	--	--
asi-miR-210	AGAP003405	--	adenylosuccinate synthase [Source:VB Community Annotation]
asi-miR-210	AGAP013049	--	--
asi-miR-210	AGAP009489	--	Cytidine deaminase [Source:UniProtKB/TrEMBL;Acc:Q7QG43]
asi-miR-210	AGAP008322	--	--
asi-miR-210	AGAP000823	--	CD81 antigen [Source:VB Community Annotation]
asi-miR-210	AGAP003656	--	Terribly reduced optic lobes, isoform B [Source:VB Community Annotation]
asi-miR-210	AGAP003654	GPRCAL3	putative calcitonin receptor 3 [Source:VB Community Annotation]
asi-miR-210	AGAP005949	--	2-acylglycerol O-acyltransferase 2 [Source:VB Community Annotation]
asi-miR-210	AGAP008657	--	--
asi-miR-210	AGAP005302	--	DIRAS family, GTP-binding Ras-like 2 [Source:VB Community Annotation]
asi-miR-210	AGAP028464	--	--
asi-miR-210	AGAP001511	--	--
asi-miR-210	AGAP011571	--	--
asi-miR-210	AGAP012370	--	--
asi-miR-210	AGAP006772	--	--
asi-miR-210	AGAP003809	--	sinuous [Source:VB Community Annotation]
asi-miR-210	AGAP011938	--	lamin [Source:VB Community Annotation]
asi-miR-210	AGAP001450	--	ELMO domain-containing protein 2 [Source:VB Community Annotation]
asi-miR-210	AGAP007119	--	Sideroflexin 1,2,3 [Source:VB Community Annotation]
asi-miR-210	AGAP000889	--	Coactosin-like protein [Source:VB Community Annotation]
asi-miR-210	AGAP006609	--	--
asi-miR-210	AGAP010189	--	--
asi-miR-210	AGAP004340	--	--
asi-miR-210	AGAP003485	--	thioredoxin domain-containing protein [Source:VB Community Annotation]
asi-miR-210	AGAP007751	--	--
asi-miR-210	AGAP008137	--	Niemann-Pick C1 protein [Source:VB Community Annotation]
asi-miR-210	AGAP007532	--	vinculin [Source:VB Community Annotation]
asi-miR-210	AGAP001603	--	mitochondrial 18 kDa protein [Source:VB Community Annotation]
asi-miR-210	AGAP000530	--	Werner Syndrome-like exonuclease [Source:VB Community Annotation]
asi-miR-210	AGAP002026	--	Ditrans,polycis-polyprenyl diphosphate synthase ((2E,6E)-farnesyl diphosphate specific) [Source:UniProtKB/TrEMBL;Acc:F5HM82]
asi-miR-210	AGAP000747	--	mitogen-activated protein kinase kinase kinase 5 [Source:VB Community Annotation]
asi-miR-210	AGAP008175	--	--
asi-miR-210	AGAP011413	--	CCR4-NOT transcription complex subunit 7/8 [Source:VB Community Annotation]
asi-miR-210	AGAP002049	--	phosphatidylethanolamine binding protein 1 [Source:VB Community Annotation]
asi-miR-210	AGAP005234	CuSOD2	copper-zinc superoxide dismutase 2 [Source:VB Community Annotation]
asi-miR-210	AGAP007312	--	--
asi-miR-210	AGAP006966	--	4-aminobutyrate aminotransferase, mitochondrial [Source:VB Community Annotation]
asi-miR-210	AGAP013458	--	--
asi-miR-210	AGAP000784	--	abhydrolase domain containing 4 [Source:VB Community Annotation]
asi-miR-210	AGAP004065	--	hemomucin [Source:VB Community Annotation]
asi-miR-210	AGAP001650	--	cation transport regulator-like protein 2 [Source:VB Community Annotation]
asi-miR-210	AGAP010147	--	myosin heavy chain [Source:VB Community Annotation]
asi-miR-210	AGAP002334	spas	Spastin [Source:UniProtKB/Swiss-Prot;Acc:Q7QBW0]
asi-miR-210	AGAP028621	--	--
asi-miR-210	AGAP003372	--	Haloacid dehalogenase-like hydrolase domain-containing protein 1A [Source:VB Community Annotation]
asi-miR-210	AGAP001232	--	alpha-1,3/alpha-1, 6-mannosyltransferase [Source:VB Community Annotation]
asi-miR-210	AGAP001959	--	secernin [Source:VB Community Annotation]
asi-miR-210	AGAP028510	--	--
asi-miR-210	AGAP002374	--	heterogeneous nuclear ribonucleoprotein A1/A3 [Source:VB Community Annotation]
asi-miR-210	AGAP011716	mRpL53	39S ribosomal protein L53, mitochondrial [Source:VB Community Annotation]
asi-miR-210	AGAP005114	--	--
asi-miR-210	AGAP001913	--	histamine-gated chloride channel [Source:VB Community Annotation]
asi-miR-210	AGAP008985	--	DnaJ homolog subfamily C member 7 [Source:VB Community Annotation]
asi-miR-210	AGAP002235	--	GATA-binding protein 4/5/6 [Source:VB Community Annotation]
asi-miR-210	AGAP002232	GPR5HT2A	putative serotonin 5HT-2a receptor [Source:VB Community Annotation]
asi-miR-210	AGAP001505	--	Transmembrane emp24 protein transport domain containing 1b [Source:VB Community Annotation]
asi-miR-210	AGAP001500	--	--
asi-miR-210	AGAP028125	--	--
asi-miR-210	AGAP011342	--	Transmembrane 4 superfamily member 3 [Source:VB Community Annotation]
asi-miR-210	AGAP007121	--	cytochrome b5 protein [Source:VB Community Annotation]
asi-miR-210	AGAP011286	--	optic atrophy protein 1 [Source:VB Community Annotation]
asi-miR-210	AGAP002276	--	--
asi-miR-210	AGAP008646	--	cGMP-specific 3',5'-cyclic phosphodiesterase [Source:VB Community Annotation]
asi-miR-210	AGAP001991	--	--
asi-miR-210	AGAP008104	--	--
asi-miR-210	AGAP028620	--	--
asi-miR-210	AGAP006991	--	--
asi-miR-210	AGAP006192	--	chymotrypsin B chain C [Source:VB Community Annotation]
asi-miR-210	AGAP007021	--	--
asi-miR-210	AGAP002195	CYP325F2	cytochrome P450 [Source:VB Community Annotation]
asi-miR-210	AGAP008432	--	--
asi-miR-210	AGAP008849	--	D-3-phosphoglycerate dehydrogenase [Source:VB Community Annotation]
asi-miR-210	AGAP009773	--	--
asi-miR-210	AGAP002016	--	iron/zinc purple acid phosphatase-like protein precursor [Source:VB Community Annotation]
asi-miR-210	AGAP002039	--	--
asi-miR-210	AGAP000410	--	histone deacetylase 4/5 [Source:VB Community Annotation]
asi-miR-210	AGAP008167	--	abhydrolase domain containing 4 [Source:VB Community Annotation]
asi-miR-210	AGAP004867	--	V-type H+-transporting ATPase subunit G [Source:VB Community Annotation]
asi-miR-210	AGAP028076	--	--
asi-miR-210	AGAP013466	--	--
asi-miR-210	AGAP007303	--	--
asi-miR-252-3p	AGAP001759	--	protein transport protein SEC23 [Source:VB Community Annotation]
asi-miR-252-3p	AGAP000931	--	UPF0729 protein AGAP000931 [Source:UniProtKB/Swiss-Prot;Acc:Q7PSY2]
asi-miR-252-3p	AGAP000932	--	Rap guanine nucleotide exchange factor (GEF) 1 [Source:VB Community Annotation]
asi-miR-252-3p	AGAP004136	--	--
asi-miR-252-3p	AGAP007806	--	myosin light chain, invertebrate [Source:VB Community Annotation]
asi-miR-252-3p	AGAP002182	ABCE1	ATP-binding cassette transporter (ABC transporter) family E member 1 [Source:VB Community Annotation]
asi-miR-252-3p	AGAP008574	--	PQ-loop repeat-containing protein 1 [Source:VB Community Annotation]
asi-miR-252-3p	AGAP011291	--	UPF0466 protein AGAP011291, mitochondrial [Source:VB Community Annotation]
asi-miR-252-3p	AGAP028095	--	--
asi-miR-252-3p	AGAP004852	--	Adducin [Source:VB Community Annotation]
asi-miR-252-3p	AGAP010238	--	--
asi-miR-252-3p	AGAP012587	--	--
asi-miR-252-3p	AGAP005245	--	--
asi-miR-252-3p	AGAP013511	CYP6AG2	cytochrome P450 [Source:VB Community Annotation]
asi-miR-252-3p	AGAP012179	--	--
asi-miR-252-3p	AGAP000550	--	--
asi-miR-252-3p	AGAP013168	Mocs2	Molybdopterin synthase catalytic subunit [Source:UniProtKB/Swiss-Prot;Acc:Q7QAD7]
asi-miR-252-3p	AGAP011447	--	protein DEK [Source:VB Community Annotation]
asi-miR-252-3p	AGAP007847	--	dual specificity tyrosine-phosphorylation-regulated kinase [Source:VB Community Annotation]
asi-miR-252-3p	AGAP000304	--	Protein twisted gastrulation [Source:VB Community Annotation]
asi-miR-252-3p	AGAP004327	--	--
asi-miR-252-3p	AGAP011165	--	prefoldin [Source:VB Community Annotation]
asi-miR-252-3p	AGAP002003	--	--
asi-miR-252-3p	AGAP013145	--	--
asi-miR-252-3p	AGAP011421	--	IQ motif and SEC7 domain-containing protein [Source:VB Community Annotation]
asi-miR-252-3p	AGAP003369	--	RNA-binding protein 16 [Source:VB Community Annotation]
asi-miR-252-3p	AGAP002951	--	BTB/POZ domain-containing protein 7 [Source:VB Community Annotation]
asi-miR-252-3p	AGAP002952	--	peptidyl-prolyl isomerase G (cyclophilin G) [Source:VB Community Annotation]
asi-miR-252-3p	AGAP009498	--	solute carrier family 17 (anion/sugar transporter), member 5 [Source:VB Community Annotation]
asi-miR-252-3p	AGAP009496	--	--
asi-miR-252-3p	AGAP005971	--	--
asi-miR-252-3p	AGAP005563	Tret1	Facilitated trehalose transporter Tret1 [Source:UniProtKB/Swiss-Prot;Acc:Q7PIR5]
asi-miR-252-3p	AGAP000512	--	transcriptional enhancer factor [Source:VB Community Annotation]
asi-miR-252-3p	AGAP006263	ARR2	arrestin Arr2-like [Source:VB Community Annotation]
asi-miR-252-3p	AGAP007399	PARN	polyA-specific ribonuclease [Source:VB Community Annotation]
asi-miR-252-3p	AGAP028553	--	--
asi-miR-252-3p	AGAP007731	--	--
asi-miR-252-3p	AGAP007551	--	SAC3 domain-containing protein 1 [Source:VB Community Annotation]
asi-miR-252-3p	AGAP003663	--	ATP-dependent RNA helicase DBP2 [Source:VB Community Annotation]
asi-miR-252-3p	AGAP001072	--	--
asi-miR-252-3p	AGAP005953	--	calcium homeostasis endoplasmic reticulum protein [Source:VB Community Annotation]
asi-miR-252-3p	AGAP001250	--	eupolytin [Source:VB Community Annotation]
asi-miR-252-3p	AGAP007975	--	pyruvate dehydrogenase E2 component (dihydrolipoamide acetyltransferase) [Source:VB Community Annotation]
asi-miR-252-3p	AGAP007970	APG18A	autophagy related gene [Source:VB Community Annotation]
asi-miR-252-3p	AGAP001813	--	Histone H3 [Source:UniProtKB/TrEMBL;Acc:Q7PUQ8]
asi-miR-252-3p	AGAP009629	OBP5	odorant-binding protein antennal 5 [Source:VB Community Annotation]
asi-miR-252-3p	AGAP008934	--	--
asi-miR-252-3p	AGAP004942	--	poly(rC)-binding protein 2/3/4 [Source:VB Community Annotation]
asi-miR-252-3p	AGAP005544	--	amyloid beta precursor protein binding protein 1 [Source:VB Community Annotation]
asi-miR-252-3p	AGAP006935	--	--
asi-miR-252-3p	AGAP013458	--	--
asi-miR-252-3p	AGAP000273	--	--
asi-miR-252-3p	AGAP001013	--	--
asi-miR-252-3p	AGAP002176	--	proprotein convertase subtilisin/kexin type 2 [Source:VB Community Annotation]
asi-miR-252-3p	AGAP002737	--	--
asi-miR-252-3p	AGAP002569	--	serine incorporator 1 [Source:VB Community Annotation]
asi-miR-252-3p	AGAP008918	--	STIP1 homology and U-box containing protein 1 [Source:VB Community Annotation]
asi-miR-252-3p	AGAP005528	--	--
asi-miR-252-3p	AGAP010780	--	--
asi-miR-252-3p	AGAP002679	GPRNNA6	putative GPCR class a orphan receptor 6 [Source:VB Community Annotation]
asi-miR-252-3p	AGAP028432	--	--
asi-miR-252-3p	AGAP005507	--	synaptic vesicle-associated integral membrane protein [Source:VB Community Annotation]
asi-miR-252-3p	AGAP011065	--	--
asi-miR-252-3p	AGAP008762	--	--
asi-miR-252-3p	AGAP000768	--	septin 4 [Source:VB Community Annotation]
asi-miR-252-3p	AGAP000769	--	--
asi-miR-252-3p	AGAP002693	ABCF1	ATP-binding cassette transporter (ABC transporter) family F member 1 [Source:VB Community Annotation]
asi-miR-252-3p	AGAP000008	--	DnaJ (Hsp40) homolog subfamily A member 1 [Source:VB Community Annotation]
asi-miR-252-3p	AGAP008099	--	Ubiquitin-fold modifier-conjugating enzyme 1 [Source:UniProtKB/Swiss-Prot;Acc:Q7PND3]
asi-miR-252-3p	AGAP001435	--	pyrazinamidase/nicotinamidase [Source:VB Community Annotation]
asi-miR-252-3p	AGAP006780	--	isovaleryl-CoA dehydrogenase [Source:VB Community Annotation]
asi-miR-252-3p	AGAP009595	--	sodium/potassium-transporting ATPase subunit beta [Source:VB Community Annotation]
asi-miR-252-3p	AGAP001151	--	14-3-3 protein epsilon [Source:VB Community Annotation]
asi-miR-252-3p	AGAP003790	ANXB9	annexin B9 [Source:VB Community Annotation]
asi-miR-252-3p	AGAP002154	--	myosin-light-chain kinase [Source:VB Community Annotation]
asi-miR-252-3p	AGAP011717	--	Argonaute 4 [Source:VB Community Annotation]
asi-miR-252-3p	AGAP006377	--	--
asi-miR-252-3p	AGAP004882	--	transmembrane 9 superfamily member 3 [Source:VB Community Annotation]
asi-miR-252-3p	AGAP000412	--	--
asi-miR-252-3p	AGAP028456	--	--
asi-miR-252-3p	AGAP011940	--	sphingomyelin phosphodiesterase [Source:VB Community Annotation]
asi-miR-252-3p	AGAP002955	--	leishmanolysin-like peptidase [Source:VB Community Annotation]
asi-miR-252-3p	AGAP000084	--	--
asi-miR-252-3p	AGAP008993	--	ITG-containing peptide [Source:VB Community Annotation]
asi-miR-252-3p	AGAP000625	--	vacuolar protein-sorting-associated protein 4 [Source:VB Community Annotation]
asi-miR-252-3p	AGAP001914	--	cell division cycle protein 37 [Source:VB Community Annotation]
asi-miR-252-3p	AGAP011881	--	polycomb protein SUZ12 [Source:VB Community Annotation]
asi-miR-252-3p	AGAP002030	--	bromodomain and WD repeat domain containing protein 1/3 [Source:VB Community Annotation]
asi-miR-252-3p	AGAP011083	--	--
asi-miR-252-3p	AGAP002367	--	--
asi-miR-252-3p	AGAP002115	--	Rap1 GTPase-activating protein 1 [Source:VB Community Annotation]
asi-miR-252-3p	AGAP005818	--	nurim homolog [Source:VB Community Annotation]
asi-miR-252-3p	AGAP011574	--	--
asi-miR-252-3p	AGAP001396	--	inositol monophosphatase 3 [Source:VB Community Annotation]
asi-miR-252-3p	AGAP012300	--	--
asi-miR-252-3p	AGAP008838	--	minor histocompatibility antigen H13 [Source:VB Community Annotation]
asi-miR-252-3p	AGAP001704	--	isopentenyl-diphosphate delta-isomerase [Source:VB Community Annotation]
asi-miR-252-3p	AGAP008137	--	Niemann-Pick C1 protein [Source:VB Community Annotation]
asi-miR-252-3p	AGAP004729	--	--
asi-miR-252-3p	AGAP012915	--	--
asi-miR-252-3p	AGAP001721	--	translocon-associated protein subunit alpha [Source:VB Community Annotation]
asi-miR-252-3p	AGAP005861	--	Translocon-associated protein subunit beta [Source:UniProtKB/TrEMBL;Acc:Q5TRB4]
asi-miR-252-3p	AGAP000923	--	SWI/SNF-related matrix-associated actin-dependent regulator of chromatin [Source:VB Community Annotation]
asi-miR-252-3p	AGAP006184	--	--
asi-miR-252-3p	AGAP011679	--	--
asi-miR-252-3p	AGAP006459	SUI1	Protein translation factor SUI1 homolog [Source:UniProtKB/Swiss-Prot;Acc:P42678]
asi-miR-252-3p	AGAP013250	--	--
asi-miR-252-3p	AGAP003596	--	--
asi-miR-252-3p	AGAP007336	--	--
asi-miR-252-3p	AGAP007620	--	DnaJ homolog subfamily C member 5 [Source:VB Community Annotation]
asi-miR-252-3p	AGAP000906	--	--
asi-miR-252-3p	AGAP011618	--	--
asi-miR-252-3p	AGAP000354	--	--
asi-miR-252-3p	AGAP006680	--	--
asi-miR-252-3p	AGAP013507	--	--
asi-miR-252-3p	AGAP028590	--	--
asi-miR-252-3p	AGAP011286	--	optic atrophy protein 1 [Source:VB Community Annotation]
asi-miR-252-3p	AGAP000546	--	acyl-CoA-binding protein [Source:VB Community Annotation]
asi-miR-252-3p	AGAP001763	--	solute carrier family 27 (fatty acid transporter), member 1/4 [Source:VB Community Annotation]
asi-miR-252-3p	AGAP001762	APG9	autophagy related gene [Source:VB Community Annotation]
asi-miR-252-3p	AGAP001769	--	beat protein [Source:VB Community Annotation]
asi-miR-252-3p	AGAP028501	--	--
asi-miR-252-3p	AGAP011638	--	--
asi-miR-252-3p	AGAP003315	--	tryptophanyl-tRNA synthetase [Source:VB Community Annotation]
asi-miR-252-3p	AGAP000378	--	programmed cell death protein 4 [Source:VB Community Annotation]
asi-miR-252-3p	AGAP002015	--	dynein heavy chain 1, cytosolic [Source:VB Community Annotation]
asi-miR-252-3p	AGAP005922	--	DNA-directed RNA polymerase III subunit RPC5 [Source:VB Community Annotation]
asi-miR-252-3p	AGAP028445	--	--
asi-miR-252-3p	AGAP002787	--	--
asi-miR-252-3p	AGAP006254	--	polypeptide N-acetylglucosaminyltransferase [Source:VB Community Annotation]
asi-miR-252-3p	AGAP008196	--	anaphase-promoting complex subunit 11 [Source:VB Community Annotation]
asi-miR-252-3p	AGAP013542	--	--
asi-miR-252-3p	AGAP000889	--	Coactosin-like protein [Source:VB Community Annotation]
asi-miR-252-3p	AGAP008503	--	--
asi-miR-252-3p	AGAP011171	--	--
asi-miR-252-3p	AGAP010287	--	--
asi-miR-252-3p	AGAP006901	--	--
asi-miR-252-3p	AGAP013079	--	--
asi-miR-252-3p	AGAP028543	--	--
asi-miR-252-3p	AGAP003742	--	regulator of chromosome condensation [Source:VB Community Annotation]
asi-miR-252-3p	AGAP000332	--	Protein virilizer [Source:VB Community Annotation]
asi-miR-252-3p	AGAP002605	--	DNA-repair protein XRCC1 [Source:VB Community Annotation]
asi-miR-252-3p	AGAP008075	--	cellular nucleic acid-binding protein [Source:VB Community Annotation]
asi-miR-252-3p	AGAP009380	--	cellular retinaldehyde-binding protein [Source:VB Community Annotation]
asi-miR-252-3p	AGAP000295	--	--
asi-miR-252-3p	AGAP003726	--	--
asi-miR-252-3p	AGAP005761	--	heparan-alpha-glucosaminide N-acetyltransferase [Source:VB Community Annotation]
asi-miR-252-3p	AGAP004397	--	alpha-1,6-mannosyl-glycoprotein beta-1,2-N-acetylglucosaminyltransferase [Source:VB Community Annotation]
asi-miR-252-3p	AGAP007396	--	epsin [Source:VB Community Annotation]
asi-miR-252-3p	AGAP008017	--	--
asi-miR-252-3p	AGAP003090	--	ubiquitin-conjugating enzyme E2 O [Source:VB Community Annotation]
asi-miR-252-3p	AGAP003707	--	Transcription elongation factor 1 homolog [Source:VB Community Annotation]
asi-miR-252-3p	AGAP003702	--	tolkin [Source:VB Community Annotation]
asi-miR-252-3p	AGAP006366	--	2-oxoglutarate dehydrogenase E1 component [Source:VB Community Annotation]
asi-miR-252-3p	AGAP007703	--	--
asi-miR-252-3p	AGAP007563	--	--
asi-miR-252-3p	AGAP001027	--	sugar transporter ERD6-like 7 [Source:VB Community Annotation]
asi-miR-252-3p	AGAP003939	--	--
asi-miR-252-3p	AGAP000733	--	UV excision repair protein RAD23 [Source:VB Community Annotation]
asi-miR-252-3p	AGAP003243	--	--
asi-miR-252-3p	AGAP006884	--	--
asi-miR-252-3p	AGAP002390	--	--
asi-miR-252-3p	AGAP002647	--	phosphorylase kinase gamma subunit [Source:VB Community Annotation]
asi-miR-252-3p	AGAP003075	--	--
asi-miR-252-3p	AGAP007761	--	Complement control protein [Source:VB Community Annotation]
asi-miR-252-3p	AGAP001799	--	tropomyosin 1 [Source:VB Community Annotation]
asi-miR-252-3p	AGAP003917	--	peptide alpha-N-acetyltransferase [Source:VB Community Annotation]
asi-miR-252-3p	AGAP004050	--	Doublesex female isoform [Source:VB Community Annotation]
asi-miR-252-3p	AGAP002667	Tctp	Translationally-controlled tumor protein homolog [Source:UniProtKB/Swiss-Prot;Acc:Q7QCK2]
asi-miR-252-3p	AGAP028425	--	--
asi-miR-252-3p	AGAP005062	--	cleavage and polyadenylation specificity factor subunit 6/7 [Source:VB Community Annotation]
asi-miR-252-3p	AGAP006328	--	heparan sulfate N-deacetylase/N-sulfotransferase NDST2 [Source:VB Community Annotation]
asi-miR-252-3p	AGAP001966	--	sodium-coupled monocarboxylate transporter 1 [Source:VB Community Annotation]
asi-miR-252-3p	AGAP004212	Crc	calreticulin [Source:VB Community Annotation]
asi-miR-252-3p	AGAP013348	--	--
asi-miR-252-3p	AGAP028400	--	--
asi-miR-252-3p	AGAP009308	--	--
asi-miR-252-3p	AGAP002140	--	--
asi-miR-252-3p	AGAP001943	--	--
asi-miR-252-3p	AGAP012016	--	--
asi-miR-252-3p	AGAP000096	--	--
asi-miR-252-3p	AGAP008983	--	--
asi-miR-252-3p	AGAP008228	--	dual specificity phosphatase [Source:VB Community Annotation]
asi-miR-252-3p	AGAP001320	--	golgi apparatus protein 1 [Source:VB Community Annotation]
asi-miR-252-3p	AGAP012718	--	proline oxidase [Source:VB Community Annotation]
asi-miR-252-3p	AGAP006670	--	gamma-glutamyl hydrolase [Source:VB Community Annotation]
asi-miR-252-3p	AGAP002554	--	DiGeorge syndrome critical region gene 8 [Source:VB Community Annotation]
asi-miR-252-3p	AGAP007696	--	DNA-binding protein inhibitor ID [Source:VB Community Annotation]
asi-miR-252-3p	AGAP007998	--	mitochondrial Rho GTPase 2 [Source:VB Community Annotation]
asi-miR-252-3p	AGAP005595	--	a component of the cytoplasm (encore) [Source:VB Community Annotation]
asi-miR-252-3p	AGAP009875	CPR77	cuticular protein RR-1 family 77 [Source:VB Community Annotation]
asi-miR-252-3p	AGAP000515	--	enhancer of rudimentary protein [Source:VB Community Annotation]
asi-miR-252-3p	AGAP001480	--	--
asi-miR-252-3p	AGAP002091	--	phosphoribosylformylglycinamidine synthase [Source:VB Community Annotation]
asi-miR-252-3p	AGAP004194	--	dynactin 1 [Source:VB Community Annotation]
asi-miR-252-3p	AGAP002296	--	cytoplasmic polyadenylation element binding protein 2 [Source:VB Community Annotation]
asi-miR-252-3p	AGAP009812	--	--
asi-miR-252-3p	AGAP013220	--	small VCP/p97-interacting protein [Source:VB Community Annotation]
asi-miR-252-3p	AGAP006733	Thoc4	THO complex subunit 4 [Source:VB Community Annotation]
asi-miR-252-3p	AGAP003400	--	--
asi-miR-252-3p	AGAP006609	--	--
asi-miR-252-3p	AGAP007406	--	Elongation factor 1-alpha [Source:UniProtKB/TrEMBL;Acc:Q7PT29]
asi-miR-252-3p	AGAP004174	--	--
asi-miR-252-3p	AGAP006439	--	fringe [Source:VB Community Annotation]
asi-miR-252-3p	AGAP011838	--	--
asi-miR-252-3p	AGAP007361	--	translocation protein SEC63 [Source:VB Community Annotation]
asi-miR-252-3p	AGAP009199	--	palmitoyltransferase ZDHHC24 [Source:VB Community Annotation]
asi-miR-252-3p	AGAP006178	--	troponin C [Source:VB Community Annotation]
asi-miR-252-3p	AGAP004159	--	malate dehydrogenase (oxaloacetate-decarboxylating)(NADP+) [Source:VB Community Annotation]
asi-miR-252-3p	AGAP004151	--	protein phosphatase 5 [Source:VB Community Annotation]
asi-miR-252-3p	AGAP005467	--	vigilin [Source:VB Community Annotation]
asi-miR-263a-5p	AGAP009313	--	--
asi-miR-263a-5p	AGAP001505	--	Transmembrane emp24 protein transport domain containing 1b [Source:VB Community Annotation]
asi-miR-263a-5p	AGAP001544	--	tripartite motif-containing protein 37 [Source:VB Community Annotation]
asi-miR-263a-5p	AGAP013250	--	--
asi-miR-263a-5p	AGAP001972	--	pre-rRNA-processing protein TSR4 [Source:VB Community Annotation]
asi-miR-263a-5p	AGAP001111	--	--
asi-miR-263a-5p	AGAP011356	--	--
asi-miR-263a-5p	AGAP002499	--	methylmalonate-semialdehyde dehydrogenase (acylating), mitochondrial [Source:VB Community Annotation]
asi-miR-263a-5p	AGAP028141	--	--
asi-miR-263a-5p	AGAP009133	--	--
asi-miR-263a-5p	AGAP004418	--	--
asi-miR-263a-5p	AGAP003649	--	--
asi-miR-263a-5p	AGAP003646	--	--
asi-miR-263a-5p	AGAP009277	--	--
asi-miR-263a-5p	AGAP000472	--	chordin [Source:VB Community Annotation]
asi-miR-263a-5p	AGAP009075	--	ATP-dependent RNA helicase UAP56/SUB2 [Source:VB Community Annotation]
asi-miR-263a-5p	AGAP007823	--	--
asi-miR-263a-5p	AGAP007563	--	--
asi-miR-263a-5p	AGAP004109	--	Xaa-Pro aminopeptidase [Source:VB Community Annotation]
asi-miR-263a-5p	AGAP010727	--	--
asi-miR-263a-5p	AGAP009054	LL4	lipopolysaccharide-induced TNF-alpha transcription factor (LITAF-like 4) [Source:VB Community Annotation]
asi-miR-263a-5p	AGAP006645	--	--
asi-miR-263a-5p	AGAP005234	CuSOD2	copper-zinc superoxide dismutase 2 [Source:VB Community Annotation]
asi-miR-263a-5p	AGAP008990	--	lysophospholipase III [Source:VB Community Annotation]
asi-miR-263a-5p	AGAP010328	--	--
asi-miR-263a-5p	AGAP003289	--	carbonic anhydrase [Source:VB Community Annotation]
asi-miR-263a-5p	AGAP007293	IAP7	inhibitor of apoptosis 7 [Source:VB Community Annotation]
asi-miR-263a-5p	AGAP007609	--	--
asi-miR-263a-5p	AGAP006763	--	--
asi-miR-263a-5p	AGAP001622	--	myosin light chain 5 [Source:VB Community Annotation]
asi-miR-263a-5p	AGAP010629	--	--
asi-miR-263a-5p	AGAP004703	--	DNA-directed RNA polymerase III subunit RPC1 [Source:VB Community Annotation]
asi-miR-263a-5p	AGAP002022	--	Protein maelstrom [Source:VB Community Annotation]
asi-miR-263a-5p	AGAP007939	--	starch phosphorylase [Source:VB Community Annotation]
asi-miR-263a-5p	AGAP004993	--	laminin subunit alpha [Source:VB Community Annotation]
asi-miR-263a-5p	AGAP009325	--	--
asi-miR-263a-5p	AGAP005753	--	glucosyl/glucuronosyl transferases [Source:VB Community Annotation]
asi-miR-263a-5p	AGAP028510	--	--
asi-miR-263a-5p	AGAP005324	--	ubiquitin-conjugating enzyme E2 W [Source:VB Community Annotation]
asi-miR-263a-5p	AGAP002424	--	Sema domain, seven thrombospondin repeats (type 1 and type 1-like) [Source:VB Community Annotation]
asi-miR-263a-5p	AGAP002328	--	--
asi-miR-263a-5p	AGAP010075	--	U4/U6.U5 tri-snRNP-associated protein 3 [Source:VB Community Annotation]
asi-miR-263a-5p	AGAP010242	--	Roundabout [Source:VB Community Annotation]
asi-miR-263a-5p	AGAP001294	--	--
asi-miR-263a-5p	AGAP010160	--	myosin I [Source:VB Community Annotation]
asi-miR-263a-5p	AGAP010166	--	--
asi-miR-263a-5p	AGAP001352	--	--
asi-miR-263a-5p	AGAP003387	--	--
asi-miR-263a-5p	AGAP006637	--	Oatp58Dc [Source:VB Community Annotation]
asi-miR-263a-5p	AGAP006653	--	Protein rogdi [Source:VB Community Annotation]
asi-miR-263a-5p	AGAP007839	--	--
asi-miR-263a-5p	AGAP005147	--	--
asi-miR-263a-5p	AGAP010239	--	DnaJ homolog subfamily B member 5 [Source:VB Community Annotation]
asi-miR-263a-5p	AGAP009443	--	excitatory amino acid transporter 3 [Source:VB Community Annotation]
asi-miR-263a-5p	AGAP005758	COEAE3D	carboxylesterase [Source:VB Community Annotation]
asi-miR-263a-5p	AGAP005203	PGRPLC	peptidoglycan recognition protein (long) [Source:VB Community Annotation]
asi-miR-263a-5p	AGAP001452	--	ubiquitin-conjugating enzyme E2 Q [Source:VB Community Annotation]
asi-miR-263a-5p	AGAP000305	--	SPARC [Source:VB Community Annotation]
asi-miR-263a-5p	AGAP005245	--	--
asi-miR-263a-5p	AGAP011421	--	IQ motif and SEC7 domain-containing protein [Source:VB Community Annotation]
asi-miR-263a-5p	AGAP007610	--	--
asi-miR-263a-5p	AGAP003514	--	--
asi-miR-263a-5p	AGAP008254	--	--
asi-miR-263a-5p	AGAP000345	CPR126	cuticular protein RR-2 family 126 [Source:VB Community Annotation]
asi-miR-263a-5p	AGAP004086	--	prenyl protein peptidase [Source:VB Community Annotation]
asi-miR-263a-5p	AGAP010356	--	Ring finger protein 130 [Source:VB Community Annotation]
asi-miR-263a-5p	AGAP008272	--	secretion-regulating guanine nucleotide exchange factor [Source:VB Community Annotation]
asi-miR-263a-5p	AGAP002033	--	arginine kinase [Source:VB Community Annotation]
asi-miR-263a-5p	AGAP000675	--	uncharacterized protein FAM107B [Source:VB Community Annotation]
asi-miR-263a-5p	AGAP028501	--	--
asi-miR-263a-5p	AGAP003834	--	--
asi-miR-263a-5p	AGAP007696	--	DNA-binding protein inhibitor ID [Source:VB Community Annotation]
asi-miR-263a-5p	AGAP006070	--	prefoldin 2 [Source:VB Community Annotation]
asi-miR-263a-5p	AGAP028500	--	--
asi-miR-263a-5p	AGAP002952	--	peptidyl-prolyl isomerase G (cyclophilin G) [Source:VB Community Annotation]
asi-miR-263b-3p	AGAP002367	--	--
asi-miR-263b-3p	AGAP007791	--	sodium/potassium-transporting ATPase subunit beta [Source:VB Community Annotation]
asi-miR-263b-3p	AGAP010706	--	--
asi-miR-263b-3p	AGAP001544	--	tripartite motif-containing protein 37 [Source:VB Community Annotation]
asi-miR-263b-3p	AGAP002091	--	phosphoribosylformylglycinamidine synthase [Source:VB Community Annotation]
asi-miR-263b-3p	AGAP007113	--	1-acyl-sn-glycerol-3-phosphate acyltransferase gamma [Source:VB Community Annotation]
asi-miR-263b-3p	AGAP011954	--	--
asi-miR-263b-3p	AGAP000969	--	tropomodulin [Source:VB Community Annotation]
asi-miR-263b-3p	AGAP002054	--	fermitin family homolog 2 [Source:VB Community Annotation]
asi-miR-263b-3p	AGAP002902	--	mothers against decapentaplegic homolog 4 [Source:VB Community Annotation]
asi-miR-263b-3p	AGAP003652	--	aldehyde dehydrogenase (NAD+) [Source:VB Community Annotation]
asi-miR-263b-3p	AGAP004384	--	--
asi-miR-263b-3p	AGAP006141	--	Capping protein (actin filament) muscle Z-line, alpha 1 [Source:VB Community Annotation]
asi-miR-263b-3p	AGAP011310	--	phosphatidylinositol glycan, class P [Source:VB Community Annotation]
asi-miR-263b-3p	AGAP006718	--	excitatory amino acid transporter 2 isoform 2 [Source:VB Community Annotation]
asi-miR-263b-3p	AGAP013546	--	Vacuolar ATPase assembly integral membrane protein VMA21 homolog [Source:UniProtKB/TrEMBL;Acc:F5HM04]
asi-miR-263b-3p	AGAP006108	--	--
asi-miR-263b-3p	AGAP004192	--	heat shock 70kDa protein 5 [Source:VB Community Annotation]
asi-miR-263b-3p	AGAP008704	--	juvenile hormone-inducible protein [Source:VB Community Annotation]
asi-miR-263b-3p	AGAP001320	--	golgi apparatus protein 1 [Source:VB Community Annotation]
asi-miR-263b-3p	AGAP003365	--	mitogen-activated protein kinase kinase 4 [Source:VB Community Annotation]
asi-miR-263b-3p	AGAP005327	--	ribonuclease UK114 [Source:VB Community Annotation]
asi-miR-263b-3p	AGAP006884	--	--
asi-miR-263b-3p	AGAP001151	--	14-3-3 protein epsilon [Source:VB Community Annotation]
asi-miR-263b-3p	AGAP008532	--	paxillin [Source:VB Community Annotation]
asi-miR-263b-3p	AGAP007563	--	--
asi-miR-263b-3p	AGAP005949	--	2-acylglycerol O-acyltransferase 2 [Source:VB Community Annotation]
asi-miR-263b-3p	AGAP002654	--	--
asi-miR-263b-3p	AGAP000694	CEC3	cecropin anti-microbial peptide [Source:VB Community Annotation]
asi-miR-263b-3p	AGAP012140	eIF3b	Eukaryotic translation initiation factor 3 subunit B [Source:UniProtKB/Swiss-Prot;Acc:Q7PZY1]
asi-miR-263b-3p	AGAP003623	--	long-chain acyl-CoA synthetase [Source:VB Community Annotation]
asi-miR-263b-3p	AGAP011291	--	UPF0466 protein AGAP011291, mitochondrial [Source:VB Community Annotation]
asi-miR-263b-3p	AGAP003546	--	Polychaetoid, isoform F [Source:VB Community Annotation]
asi-miR-263b-3p	AGAP006501	--	--
asi-miR-263b-3p	AGAP013117	--	--
asi-miR-263b-3p	AGAP004159	--	malate dehydrogenase (oxaloacetate-decarboxylating)(NADP+) [Source:VB Community Annotation]
asi-miR-263b-3p	AGAP009308	--	--
asi-miR-263b-3p	AGAP009309	--	--
asi-miR-263b-3p	AGAP028462	--	--
asi-miR-263b-3p	AGAP006818	--	ribonucleoside-diphosphate reductase subunit M2 [Source:VB Community Annotation]
asi-miR-263b-3p	AGAP002707	--	--
asi-miR-263b-3p	AGAP009883	--	--
asi-miR-263b-3p	AGAP013231	--	Nitrilase homolog 2 [Source:VB Community Annotation]
asi-miR-263b-3p	AGAP005134	--	F-type H+-transporting ATPase subunit alpha [Source:VB Community Annotation]
asi-miR-263b-3p	AGAP008699	--	--
asi-miR-263b-3p	AGAP028529	--	--
asi-miR-263b-3p	AGAP004335	--	filamin [Source:VB Community Annotation]
asi-miR-263b-3p	AGAP007968	--	cysteine-rich with EGF-like domain protein 2 [Source:VB Community Annotation]
asi-miR-263b-3p	AGAP006389	--	ribonuclease kappa [Source:VB Community Annotation]
asi-miR-263b-5p	AGAP006398	--	--
asi-miR-263b-5p	AGAP010965	--	--
asi-miR-263b-5p	AGAP028187	--	--
asi-miR-263b-5p	AGAP007113	--	1-acyl-sn-glycerol-3-phosphate acyltransferase gamma [Source:VB Community Annotation]
asi-miR-263b-5p	AGAP001981	--	--
asi-miR-263b-5p	AGAP003720	--	annexin A4 [Source:VB Community Annotation]
asi-miR-263b-5p	AGAP003656	--	Terribly reduced optic lobes, isoform B [Source:VB Community Annotation]
asi-miR-263b-5p	AGAP002236	--	--
asi-miR-263b-5p	AGAP005882	--	--
asi-miR-263b-5p	AGAP010963	--	protein N-terminal asparagine amidohydrolase [Source:VB Community Annotation]
asi-miR-263b-5p	AGAP028034	--	--
asi-miR-263b-5p	AGAP002253	--	TatD DNase family protein [Source:VB Community Annotation]
asi-miR-263b-5p	AGAP007534	--	--
asi-miR-263b-5p	AGAP006494	--	--
asi-miR-263b-5p	AGAP012359	--	--
asi-miR-263b-5p	AGAP012358	--	ATP-dependent RNA helicase DDX52/ROK1 [Source:VB Community Annotation]
asi-miR-263b-5p	AGAP008311	--	acylphosphatase [Source:VB Community Annotation]
asi-miR-263b-5p	AGAP005456	CPR15	cuticular protein RR-1 family 15 [Source:VB Community Annotation]
asi-miR-263b-5p	AGAP010818	TEP11	thioester-containing protein 11 [Source:VB Community Annotation]
asi-miR-263b-5p	AGAP001550	--	sodium-coupled monocarboxylate transporter 1 [Source:VB Community Annotation]
asi-miR-263b-5p	AGAP028149	--	--
asi-miR-263b-5p	AGAP003545	Osk	protein oskar [Source:VB Community Annotation]
asi-miR-263b-5p	AGAP009859	--	--
asi-miR-263b-5p	AGAP004237	--	nuclear lamin L1 alpha [Source:VB Community Annotation]
asi-miR-263b-5p	AGAP009516	--	--
asi-miR-263b-5p	AGAP006264	--	Peroxisomal targeting signal 2 receptor [Source:VB Community Annotation]
asi-miR-263b-5p	AGAP008057	--	--
asi-miR-263b-5p	AGAP009305	--	glucosamine-6-phosphate isomerase [Source:VB Community Annotation]
asi-miR-263b-5p	AGAP007836	--	sodium-coupled monocarboxylate transporter 2 [Source:VB Community Annotation]
asi-miR-263b-5p	AGAP004563	ANCE9	angiotensin-converting enzyme 9 [Source:VB Community Annotation]
asi-miR-263b-5p	AGAP011426	--	solute carrier family 17 member 5 [Source:VB Community Annotation]
asi-miR-263b-5p	AGAP005949	--	2-acylglycerol O-acyltransferase 2 [Source:VB Community Annotation]
asi-miR-263b-5p	AGAP013755	--	--
asi-miR-263b-5p	AGAP010133	SCRPQ2	Class B Scavenger Receptor (CD36 domain). [Source:VB Community Annotation]
asi-miR-263b-5p	AGAP000167	--	Lipid storage droplets surface-binding protein 2 [Source:VB Community Annotation]
asi-miR-263b-5p	AGAP001486	--	--
asi-miR-263b-5p	AGAP002592	--	outer membrane lipoprotein Blc [Source:VB Community Annotation]
asi-miR-263b-5p	AGAP007735	--	--
asi-miR-263b-5p	AGAP002891	GPRMGL4	putative metabotropic glutamate receptor 4 [Source:VB Community Annotation]
asi-miR-263b-5p	AGAP012445	--	phosphatidate phosphatase [Source:VB Community Annotation]
asi-miR-263b-5p	AGAP010171	--	--
asi-miR-263b-5p	AGAP007717	--	--
asi-miR-263b-5p	AGAP028560	--	--
asi-miR-263b-5p	AGAP028562	--	--
asi-miR-263b-5p	AGAP009443	--	excitatory amino acid transporter 3 [Source:VB Community Annotation]
asi-miR-263b-5p	AGAP002624	--	solute carrier family 39 (zinc transporter), member 1/2/3 [Source:VB Community Annotation]
asi-miR-263b-5p	AGAP013059	--	--
asi-miR-263b-5p	AGAP011373	--	--
asi-miR-263b-5p	AGAP000731	--	--
asi-miR-263b-5p	AGAP009261	--	Rap guanine nucleotide exchange factor (GEF) 2 [Source:VB Community Annotation]
asi-miR-263b-5p	AGAP005899	Osi21	osiris 21 [Source:VB Community Annotation]
asi-miR-263b-5p	AGAP008118	--	serine/threonine-protein kinase Chk1 [Source:VB Community Annotation]
asi-miR-263b-5p	AGAP000675	--	uncharacterized protein FAM107B [Source:VB Community Annotation]
asi-miR-263b-5p	AGAP006950	--	--
asi-miR-263b-5p	AGAP002812	--	Ras-related protein R-Ras2 [Source:VB Community Annotation]
asi-miR-263b-5p	AGAP000358	--	--
asi-miR-263b-5p	AGAP002352	--	--
asi-miR-263b-5p	AGAP028673	--	--
asi-miR-263b-5p	AGAP028447	--	--
asi-miR-263b-5p	AGAP028445	--	--
asi-miR-263b-5p	AGAP012307	--	Spondin-1 [Source:VB Community Annotation]
asi-miR-263b-5p	AGAP011824	TPX4	thioredoxin peroxidase 4 [Source:VB Community Annotation]
asi-miR-263b-5p	AGAP011351	--	Rab6-interacting [Source:VB Community Annotation]
asi-miR-263b-5p	AGAP007843	--	diacylglycerol O-acyltransferase 1 [Source:VB Community Annotation]
asi-miR-263b-5p	AGAP012643	--	solute carrier family 7 (cationic amino acid transporter, y+ system) [Source:VB Community Annotation]
asi-miR-263b-5p	AGAP008821	--	N-myc downstream regulated [Source:VB Community Annotation]
asi-miR-263b-5p	AGAP006991	--	--
asi-miR-263b-5p	AGAP013262	--	--
asi-miR-263b-5p	AGAP000500	Cpr	NADPH cytochrome P450 reductase [Source:VB Community Annotation]
asi-miR-263b-5p	AGAP003429	--	LIM and senescent cell antigen-like domains 1 [Source:VB Community Annotation]
asi-miR-263b-5p	AGAP002442	--	--
asi-miR-263b-5p	AGAP000543	--	vitamin-K-epoxide reductase (warfarin-sensitive) [Source:VB Community Annotation]
asi-miR-263b-5p	AGAP003744	--	Ring finger protein 220 [Source:VB Community Annotation]
asi-miR-275-3p	AGAP000605	--	--
asi-miR-275-3p	AGAP002291	--	ebony [Source:VB Community Annotation]
asi-miR-275-3p	AGAP001485	--	--
asi-miR-275-3p	AGAP001206	--	--
asi-miR-275-3p	AGAP007647	--	--
asi-miR-275-3p	AGAP001417	--	Brain protein 44-like protein [Source:VB Community Annotation]
asi-miR-275-3p	AGAP004391	--	N-acylneuraminate-9-phosphatase [Source:VB Community Annotation]
asi-miR-275-3p	AGAP010239	--	DnaJ homolog subfamily B member 5 [Source:VB Community Annotation]
asi-miR-275-3p	AGAP004290	Mocs2	Molybdopterin synthase sulfur carrier subunit [Source:UniProtKB/Swiss-Prot;Acc:Q5TT27]
asi-miR-275-3p	AGAP003243	--	--
asi-miR-275-3p	AGAP006101	--	--
asi-miR-275-3p	AGAP002517	--	--
asi-miR-275-3p	AGAP007732	--	solute carrier family 17, member 5 [Source:VB Community Annotation]
asi-miR-275-3p	AGAP008132	--	beta-1,4-mannosyl-glycoprotein beta-1,4-N-acetylglucosaminyltransferase [Source:VB Community Annotation]
asi-miR-275-3p	AGAP003315	--	tryptophanyl-tRNA synthetase [Source:VB Community Annotation]
asi-miR-275-3p	AGAP005758	COEAE3D	carboxylesterase [Source:VB Community Annotation]
asi-miR-275-3p	AGAP002362	--	ribonuclease P protein subunit p20 [Source:VB Community Annotation]
asi-miR-275-3p	AGAP006637	--	Oatp58Dc [Source:VB Community Annotation]
asi-miR-275-3p	AGAP002161	--	RAC serine/threonine-protein kinase [Source:VB Community Annotation]
asi-miR-275-3p	AGAP007241	--	--
asi-miR-275-3p	AGAP028613	--	solute carrier family 7 (cationic amino acid transporter, y+ system) [Source:VB Community Annotation]
asi-miR-275-3p	AGAP005618	--	1,2-dihydroxy-3-keto-5-methylthiopentene dioxygenase [Source:UniProtKB/TrEMBL;Acc:Q7Q6X6]
asi-miR-275-3p	AGAP002342	--	--
asi-miR-275-3p	AGAP007700	--	N-acetylneuraminate lyase [Source:VB Community Annotation]
asi-miR-276-3p	AGAP005869	--	--
asi-miR-276-3p	AGAP000646	--	Myc proto-oncogene protein [Source:VB Community Annotation]
asi-miR-276-3p	AGAP009545	--	--
asi-miR-276-3p	AGAP008272	--	secretion-regulating guanine nucleotide exchange factor [Source:VB Community Annotation]
asi-miR-276-3p	AGAP001823	VATG	V-type H+-transporting ATPase subunit G [Source:VB Community Annotation]
asi-miR-276-3p	AGAP007751	--	--
asi-miR-276-3p	AGAP005405	--	solute carrier family 39 (zinc transporter), member 10 [Source:VB Community Annotation]
asi-miR-276-3p	AGAP013465	CPLCP1	cuticular protein (putative) CPLCP1 [Source:VB Community Annotation]
asi-miR-276-3p	AGAP011618	--	--
asi-miR-276-3p	AGAP001653	--	NADH dehydrogenase (ubiquinone) Fe-S protein 1 [Source:VB Community Annotation]
asi-miR-276-3p	AGAP008027	--	Slowmo [Source:VB Community Annotation]
asi-miR-276-3p	AGAP010157	Ast2	allatostatin 2 [Source:VB Community Annotation]
asi-miR-276-3p	AGAP006093	--	--
asi-miR-276-3p	AGAP005987	--	--
asi-miR-276-3p	AGAP000264	--	--
asi-miR-276-3p	AGAP006829	CPR59	cuticular protein RR-1 family 59 [Source:VB Community Annotation]
asi-miR-276-3p	AGAP005719	--	transcription initiation factor TFIID subunit 4 [Source:VB Community Annotation]
asi-miR-276-3p	AGAP001718	--	--
asi-miR-276-3p	AGAP004739	--	H/ACA ribonucleoprotein complex subunit 4 [Source:VB Community Annotation]
asi-miR-276-3p	AGAP000689	--	--
asi-miR-276-3p	AGAP007830	--	--
asi-miR-276-3p	AGAP028545	--	--
asi-miR-276-3p	AGAP003191	--	glycoprotein 3-alpha-L-fucosyltransferase [Source:VB Community Annotation]
asi-miR-276-3p	AGAP006740	--	dolichyl-phosphate mannosyltransferase polypeptide 2, regulatory subunit [Source:VB Community Annotation]
asi-miR-276-3p	AGAP004321	--	peptidyl-prolyl cis-trans isomerase NIMA-interacting 1 [Source:VB Community Annotation]
asi-miR-276-3p	AGAP011080	--	hydroxymethylbilane synthase [Source:VB Community Annotation]
asi-miR-276-3p	AGAP001111	--	--
asi-miR-276-3p	AGAP005942	--	--
asi-miR-276-3p	AGAP007801	--	vrille [Source:VB Community Annotation]
asi-miR-276-3p	AGAP005166	--	--
asi-miR-276-3p	AGAP009182	--	protein transport protein SEC61 subunit alpha [Source:VB Community Annotation]
asi-miR-276-3p	AGAP006609	--	--
asi-miR-276-3p	AGAP001083	--	--
asi-miR-276-3p	AGAP003869	--	cytosol aminopeptidase [Source:VB Community Annotation]
asi-miR-276-3p	AGAP007378	--	N-acetyltransferase 9 [Source:VB Community Annotation]
asi-miR-276-3p	AGAP001627	--	solute carrier family 7 (cationic amino acid transporter, y+ system) [Source:VB Community Annotation]
asi-miR-276-3p	AGAP012445	--	phosphatidate phosphatase [Source:VB Community Annotation]
asi-miR-276-3p	AGAP004050	--	Doublesex female isoform [Source:VB Community Annotation]
asi-miR-276-3p	AGAP007653	--	mitochondrial folate transporter/carrier [Source:VB Community Annotation]
asi-miR-276-3p	AGAP000851	--	cytochrome c oxidase subunit 6a, mitochrondrial [Source:VB Community Annotation]
asi-miR-276-3p	AGAP001898	mRpL44	39S ribosomal protein L44, mitochondrial [Source:VB Community Annotation]
asi-miR-276-3p	AGAP006849	CPR46	cuticular protein RR-1 family 46 [Source:VB Community Annotation]
asi-miR-276-3p	AGAP007315	--	--
asi-miR-276-3p	AGAP002235	--	GATA-binding protein 4/5/6 [Source:VB Community Annotation]
asi-miR-276-3p	AGAP004660	--	Antennapedia homeotic protein [Source:VB Community Annotation]
asi-miR-276-3p	AGAP007460	--	acyl-CoA-binding protein 2 [Source:VB Community Annotation]
asi-miR-276-3p	AGAP000112	--	NAD+ synthase (glutamine-hydrolysing) [Source:VB Community Annotation]
asi-miR-276-3p	AGAP002624	--	solute carrier family 39 (zinc transporter), member 1/2/3 [Source:VB Community Annotation]
asi-miR-276-3p	AGAP011904	--	--
asi-miR-276-3p	AGAP008122	--	U6 snRNA-associated Sm-like protein LSm7 [Source:VB Community Annotation]
asi-miR-2765	AGAP002898	GSTZ1	glutathione S-transferase zeta class 1 [Source:VB Community Annotation]
asi-miR-2765	AGAP000823	--	CD81 antigen [Source:VB Community Annotation]
asi-miR-2765	AGAP010591	RpS20	40S ribosomal protein S20 [Source:VB Community Annotation]
asi-miR-2765	AGAP002024	--	--
asi-miR-2765	AGAP010601	--	--
asi-miR-2765	AGAP008790	--	disintegrin and metalloproteinase domain-containing protein 10 [Source:VB Community Annotation]
asi-miR-2765	AGAP010397	--	protein N-terminal methyltransferase [Source:VB Community Annotation]
asi-miR-2765	AGAP000321	--	--
asi-miR-2765	AGAP000311	--	UNC93-like protein MFSD11 [Source:VB Community Annotation]
asi-miR-2765	AGAP003365	--	mitogen-activated protein kinase kinase 4 [Source:VB Community Annotation]
asi-miR-2765	AGAP011303	--	Alkaline phosphatase [Source:UniProtKB/TrEMBL;Acc:A0A1S4H697]
asi-miR-2765	AGAP000909	--	endoplasmic reticulum resident protein 44 precursor [Source:VB Community Annotation]
asi-miR-2765	AGAP011971	--	Ser/Thr protein phosphatase/nucleotidase [Source:VB Community Annotation]
asi-miR-2765	AGAP005776	PDH	pigment dispersing hormone [Source:VB Community Annotation]
asi-miR-2765	AGAP012787	--	--
asi-miR-2765	AGAP003464	--	glycerol kinase [Source:VB Community Annotation]
asi-miR-2765	AGAP008037	--	KDEL (Lys-Asp-Glu-Leu) containing 1, isoform CRA_a [Source:VB Community Annotation]
asi-miR-2765	AGAP007831	--	--
asi-miR-2765	AGAP028050	--	--
asi-miR-2765	AGAP013250	--	--
asi-miR-2765	AGAP002141	--	protein phosphatase PTC7 homolog fig [Source:VB Community Annotation]
asi-miR-2765	AGAP005655	CYC	cycle [Source:VB Community Annotation]
asi-miR-2765	AGAP000440	ABCD2	ATP-binding cassette transporter (ABC transporter) family D member 2 [Source:VB Community Annotation]
asi-miR-2765	AGAP028095	--	--
asi-miR-2765	AGAP008191	--	cyclin E [Source:VB Community Annotation]
asi-miR-2765	AGAP000177	CPR128	cuticular protein RR-2 family 128 [Source:VB Community Annotation]
asi-miR-2765	AGAP008640	--	--
asi-miR-2765	AGAP008356	CYP4H16	cytochrome P450 [Source:VB Community Annotation]
asi-miR-2765	AGAP000272	--	transcription initiation factor TFIID subunit 9 / adenylate kinase [Source:VB Community Annotation]
asi-miR-2765	AGAP003854	--	--
asi-miR-2765	AGAP002017	--	Hexosyltransferase [Source:UniProtKB/TrEMBL;Acc:Q7PYM6]
asi-miR-2765	AGAP008311	--	acylphosphatase [Source:VB Community Annotation]
asi-miR-2765	AGAP000080	--	--
asi-miR-2765	AGAP007653	--	mitochondrial folate transporter/carrier [Source:VB Community Annotation]
asi-miR-2765	AGAP003124	--	dihydropyrimidinase [Source:VB Community Annotation]
asi-miR-2765	AGAP028017	--	--
asi-miR-2765	AGAP001450	--	ELMO domain-containing protein 2 [Source:VB Community Annotation]
asi-miR-2765	AGAP028562	--	--
asi-miR-2765	AGAP003620	--	--
asi-miR-2765	AGAP001455	--	--
asi-miR-2765	AGAP003184	--	5-aminolevulinate synthase [Source:UniProtKB/TrEMBL;Acc:Q7QBG3]
asi-miR-2765	AGAP002549	--	nicalin homolog [Source:VB Community Annotation]
asi-miR-2765	AGAP007801	--	vrille [Source:VB Community Annotation]
asi-miR-2765	AGAP005996	CPR21	cuticular protein RR-1 family 21 [Source:VB Community Annotation]
asi-miR-2765	AGAP001040	--	--
asi-miR-276-5p	AGAP000949	--	transmembrane emp24 domain-containing protein 3 precursor [Source:VB Community Annotation]
asi-miR-276-5p	AGAP009268	--	--
asi-miR-276-5p	AGAP002227	--	pyridoxamine 5'-phosphate oxidase [Source:VB Community Annotation]
asi-miR-276-5p	AGAP010824	--	--
asi-miR-276-5p	AGAP009852	--	mitochondrial fission 1 protein [Source:VB Community Annotation]
asi-miR-276-5p	AGAP012895	--	Histone H2A [Source:UniProtKB/TrEMBL;Acc:Q7PD33]
asi-miR-276-5p	AGAP000011	--	branched-chain-amino-acid aminotransferase 2 [Source:VB Community Annotation]
asi-miR-276-5p	AGAP003390	CPR124	cuticular protein RR-2 family 124 [Source:VB Community Annotation]
asi-miR-276-5p	AGAP004227	--	ADP-ribosylation factor-like protein [Source:VB Community Annotation]
asi-miR-276-5p	AGAP000809	--	Proteasome 26S non-ATPase subunit 10 [Source:VB Community Annotation]
asi-miR-276-5p	AGAP007264	--	elongation of very long chain fatty acids protein 4 [Source:VB Community Annotation]
asi-miR-276-5p	AGAP001941	--	phosphatidic acid phosphatase type 2 domain-containing protein 1B [Source:VB Community Annotation]
asi-miR-276-5p	AGAP004395	--	nucleophosmin 3 [Source:VB Community Annotation]
asi-miR-276-5p	AGAP005595	--	a component of the cytoplasm (encore) [Source:VB Community Annotation]
asi-miR-276-5p	AGAP002927	--	high affinity cGMP-specific 3',5'-cyclic phosphodiesterase 9 [Source:VB Community Annotation]
asi-miR-276-5p	AGAP004134	Osi11	osiris 11 [Source:VB Community Annotation]
asi-miR-276-5p	AGAP011129	--	--
asi-miR-276-5p	AGAP001649	--	Glucosylceramidase [Source:UniProtKB/TrEMBL;Acc:Q7PXX9]
asi-miR-276-5p	AGAP012254	--	Polypeptide N-acetylgalactosaminyltransferase [Source:UniProtKB/TrEMBL;Acc:A0A1S4H9W3]
asi-miR-276-5p	AGAP007211	--	RNA (guanine-9-)-methyltransferase domain-containing protein 1 [Source:VB Community Annotation]
asi-miR-276-5p	AGAP003415	--	Grx3p [Source:VB Community Annotation]
asi-miR-276-5p	AGAP000926	--	inositol hexakisphosphate/diphosphoinositol-pentakisphosphate kinase [Source:VB Community Annotation]
asi-miR-276-5p	AGAP005781	--	glycine C-acetyltransferase [Source:VB Community Annotation]
asi-miR-277-3p	AGAP009531	--	--
asi-miR-277-3p	AGAP002449	--	3-OH androgenic UDPGT [Source:VB Community Annotation]
asi-miR-277-3p	AGAP001512	--	glutamate--cysteine ligase catalytic subunit [Source:VB Community Annotation]
asi-miR-277-3p	AGAP002939	--	solute carrier family 25 (mitochondrial 2-oxodicarboxylate transporter) [Source:VB Community Annotation]
asi-miR-277-3p	AGAP000264	--	--
asi-miR-277-3p	AGAP028573	--	--
asi-miR-277-3p	AGAP003877	--	--
asi-miR-277-3p	AGAP008265	--	seryl-tRNA synthetase [Source:VB Community Annotation]
asi-miR-277-3p	AGAP008041	--	RING finger protein 121 [Source:VB Community Annotation]
asi-miR-277-3p	AGAP000532	--	histone deacetylase 6/10 [Source:VB Community Annotation]
asi-miR-277-3p	AGAP028555	--	--
asi-miR-277-3p	AGAP005006	--	U2-associated protein SR140 [Source:VB Community Annotation]
asi-miR-277-3p	AGAP002127	--	alpha-centractin [Source:VB Community Annotation]
asi-miR-277-3p	AGAP001110	--	Sorting nexin family member 27 isoform 1 [Source:VB Community Annotation]
asi-miR-277-3p	AGAP001475	--	--
asi-miR-277-3p	AGAP006678	--	cyclin T [Source:VB Community Annotation]
asi-miR-277-3p	AGAP011888	--	exportin-5 [Source:VB Community Annotation]
asi-miR-277-3p	AGAP009665	--	coiled-coil domain containing 43 [Source:VB Community Annotation]
asi-miR-277-3p	AGAP028592	--	--
asi-miR-277-3p	AGAP028598	--	--
asi-miR-277-3p	AGAP002167	--	protein LSM12 homolog [Source:VB Community Annotation]
asi-miR-277-3p	AGAP006529	--	All-trans and 9-cis [Source:VB Community Annotation]
asi-miR-277-3p	AGAP006780	--	isovaleryl-CoA dehydrogenase [Source:VB Community Annotation]
asi-miR-277-3p	AGAP008626	--	Androgen-induced 1 [Source:VB Community Annotation]
asi-miR-277-3p	AGAP006501	--	--
asi-miR-277-3p	AGAP004002	--	60 kDa heat shock protein, mitochondrial precursor [Source:VB Community Annotation]
asi-miR-277-3p	AGAP008645	GAM1	gambicin anti-microbial peptide [Source:VB Community Annotation]
asi-miR-277-3p	AGAP008641	--	--
asi-miR-277-3p	AGAP001999	--	protein neuralized [Source:VB Community Annotation]
asi-miR-277-3p	AGAP003136	--	2-oxoisovalerate dehydrogenase E1 component, alpha subunit [Source:VB Community Annotation]
asi-miR-277-3p	AGAP028023	--	phosphatidylinositol glycan, class M [Source:VB Community Annotation]
asi-miR-277-3p	AGAP000924	--	--
asi-miR-277-3p	AGAP005860	--	phosphoglucomutase [Source:VB Community Annotation]
asi-miR-277-3p	AGAP004801	--	Huntingtin interacting protein [Source:VB Community Annotation]
asi-miR-277-3p	AGAP004805	--	--
asi-miR-277-3p	AGAP011954	--	--
asi-miR-277-3p	AGAP004492	--	upstream activation factor subunit UAF30 [Source:VB Community Annotation]
asi-miR-277-3p	AGAP008493	--	Palmitoyltransferase [Source:UniProtKB/TrEMBL;Acc:A0A1S4GYF5]
asi-miR-277-3p	AGAP008499	--	mitochondrial transcription factor A [Source:VB Community Annotation]
asi-miR-277-3p	AGAP011635	mRpL35	39S ribosomal protein L35, mitochondrial [Source:VB Community Annotation]
asi-miR-277-3p	AGAP010733	--	Vanin-like protein 1 [Source:VB Community Annotation]
asi-miR-277-3p	AGAP007076	--	--
asi-miR-277-3p	AGAP000514	--	Protein MAK16 homolog [Source:UniProtKB/TrEMBL;Acc:Q7PRY6]
asi-miR-277-3p	AGAP003790	ANXB9	annexin B9 [Source:VB Community Annotation]
asi-miR-277-3p	AGAP003636	--	inositol oxygenase [Source:VB Community Annotation]
asi-miR-277-3p	AGAP007531	--	2-oxoisovalerate dehydrogenase E1 component, beta subunit [Source:VB Community Annotation]
asi-miR-277-3p	AGAP012981	--	NipSnap homolog 2 [Source:VB Community Annotation]
asi-miR-277-3p	AGAP002759	--	T-complex protein 1 subunit gamma [Source:UniProtKB/TrEMBL;Acc:Q7QCQ5]
asi-miR-277-3p	AGAP028445	--	--
asi-miR-277-3p	AGAP004437	--	Glycerol-3-phosphate dehydrogenase [Source:UniProtKB/TrEMBL;Acc:F5HLN3]
asi-miR-277-3p	AGAP028469	--	--
asi-miR-277-3p	AGAP007703	--	--
asi-miR-277-3p	AGAP004880	--	L-lactate dehydrogenase [Source:UniProtKB/TrEMBL;Acc:Q7Q981]
asi-miR-277-3p	AGAP002549	--	nicalin homolog [Source:VB Community Annotation]
asi-miR-277-3p	AGAP012235	--	prefoldin 6 [Source:VB Community Annotation]
asi-miR-277-3p	AGAP009095	--	--
asi-miR-277-3p	AGAP004418	--	--
asi-miR-277-3p	AGAP013755	--	--
asi-miR-277-3p	AGAP010403	--	enoyl-CoA hydratase domain-containing protein 3, mitochondrial [Source:VB Community Annotation]
asi-miR-277-3p	AGAP000961	--	--
asi-miR-277-3p	AGAP001959	--	secernin [Source:VB Community Annotation]
asi-miR-277-3p	AGAP003809	--	sinuous [Source:VB Community Annotation]
asi-miR-277-3p	AGAP004290	Mocs2	Molybdopterin synthase sulfur carrier subunit [Source:UniProtKB/Swiss-Prot;Acc:Q5TT27]
asi-miR-277-3p	AGAP008034	--	solute carrier family 39 (zinc transporter), member 7 [Source:VB Community Annotation]
asi-miR-277-3p	AGAP000900	--	protein-tyrosine sulfotransferase [Source:VB Community Annotation]
asi-miR-277-3p	AGAP002056	--	Beta-galactosidase [Source:UniProtKB/TrEMBL;Acc:A7UVK6]
asi-miR-277-3p	AGAP006196	--	--
asi-miR-277-3p	AGAP008827	--	--
asi-miR-277-3p	AGAP028522	--	--
asi-miR-277-3p	AGAP028525	--	--
asi-miR-277-3p	AGAP012631	--	--
asi-miR-277-3p	AGAP005507	--	synaptic vesicle-associated integral membrane protein [Source:VB Community Annotation]
asi-miR-277-3p	AGAP005504	--	phospholipid scramblase 1 [Source:VB Community Annotation]
asi-miR-277-3p	AGAP004909	--	--
asi-miR-277-3p	AGAP003598	--	template-activating factor I [Source:VB Community Annotation]
asi-miR-277-3p	AGAP008339	--	signal recognition particle subunit SRP14 [Source:VB Community Annotation]
asi-miR-277-3p	AGAP007599	--	monolysocardiolipin acyltransferase [Source:VB Community Annotation]
asi-miR-277-3p	AGAP005032	--	calnexin [Source:VB Community Annotation]
asi-miR-277-3p	AGAP010386	--	Translocating chain-associated membrane protein 2 [Source:VB Community Annotation]
asi-miR-277-3p	AGAP011627	--	polyadenylate-binding protein-interacting protein 1 [Source:VB Community Annotation]
asi-miR-277-3p	AGAP003069	--	signal peptidase, endoplasmic reticulum-type [Source:VB Community Annotation]
asi-miR-277-3p	AGAP011733	--	--
asi-miR-277-3p	AGAP002929	--	--
asi-miR-277-3p	AGAP008440	--	urate oxidase [Source:VB Community Annotation]
asi-miR-277-3p	AGAP003869	--	cytosol aminopeptidase [Source:VB Community Annotation]
asi-miR-277-3p	AGAP001319	--	5'-nucleotidase domain-containing protein 1 [Source:VB Community Annotation]
asi-miR-277-3p	AGAP001313	--	Muscular protein 20 [Source:VB Community Annotation]
asi-miR-277-3p	AGAP003744	--	Ring finger protein 220 [Source:VB Community Annotation]
asi-miR-277-3p	AGAP009463	ABCG11	ATP-binding cassette transporter (ABC transporter) family G member 11 [Source:VB Community Annotation]
asi-miR-277-3p	AGAP007624	--	--
asi-miR-277-3p	AGAP000044	--	thioredoxin domain-containing protein [Source:VB Community Annotation]
asi-miR-277-3p	AGAP005979	--	--
asi-miR-277-3p	AGAP004519	--	sideroflexin 1,2,3 [Source:VB Community Annotation]
asi-miR-277-3p	AGAP012329	--	--
asi-miR-277-3p	AGAP009443	--	excitatory amino acid transporter 3 [Source:VB Community Annotation]
asi-miR-277-3p	AGAP010720	--	--
asi-miR-277-3p	AGAP002399	--	--
asi-miR-277-3p	AGAP005625	SCRASP1	Class A Scavenger Receptor (SRCR domain) with Serine Protease domain. [Source:VB Community Annotation]
asi-miR-277-3p	AGAP004395	--	nucleophosmin 3 [Source:VB Community Annotation]
asi-miR-277-3p	AGAP000235	--	Thymosin [Source:VB Community Annotation]
asi-miR-277-3p	AGAP006821	--	acetyl-CoA acyltransferase 2 [Source:VB Community Annotation]
asi-miR-277-3p	AGAP001627	--	solute carrier family 7 (cationic amino acid transporter, y+ system) [Source:VB Community Annotation]
asi-miR-277-3p	AGAP008408	--	--
asi-miR-277-3p	AGAP009633	--	3-oxoacyl-(acyl-carrier protein) reductase fabG2 [Source:VB Community Annotation]
asi-miR-277-3p	AGAP005424	--	--
asi-miR-277-3p	AGAP007862	--	--
asi-miR-277-3p	AGAP007864	--	F-actin capping protein subunit beta [Source:VB Community Annotation]
asi-miR-277-3p	AGAP007393	--	protein disulfide isomerase family A, member 3 [Source:VB Community Annotation]
asi-miR-277-3p	AGAP028621	--	--
asi-miR-277-3p	AGAP028628	--	--
asi-miR-277-3p	AGAP005578	--	anaphase-promoting complex subunit 5 [Source:VB Community Annotation]
asi-miR-277-3p	AGAP000167	--	Lipid storage droplets surface-binding protein 2 [Source:VB Community Annotation]
asi-miR-277-3p	AGAP009809	--	--
asi-miR-277-3p	AGAP007806	--	myosin light chain, invertebrate [Source:VB Community Annotation]
asi-miR-277-3p	AGAP008908	--	actin-related protein 2/3 complex subunit 1A [Source:VB Community Annotation]
asi-miR-277-3p	AGAP006963	--	mitochondrial carrier homolog 1 [Source:VB Community Annotation]
asi-miR-277-3p	AGAP002414	--	carboxypeptidase D [Source:VB Community Annotation]
asi-miR-277-3p	AGAP002419	CYP4D22	cytochrome P450 [Source:VB Community Annotation]
asi-miR-277-3p	AGAP010496	--	splicing factor, arginine/serine-rich 1/9 [Source:VB Community Annotation]
asi-miR-277-3p	AGAP010728	--	--
asi-miR-277-3p	AGAP006767	--	NAD kinase domain-containing protein 1 [Source:VB Community Annotation]
asi-miR-277-3p	AGAP001232	--	alpha-1,3/alpha-1, 6-mannosyltransferase [Source:VB Community Annotation]
asi-miR-277-3p	AGAP011802	RpL39	60S ribosomal protein L39 [Source:VB Community Annotation]
asi-miR-277-3p	AGAP005336	--	SWI/SNF-related matrix-associated actin-dependent regulator of chromatin subfamily D member 1 [Source:VB Community Annotation]
asi-miR-277-3p	AGAP011354	--	methylglutaconyl-CoA hydratase [Source:VB Community Annotation]
asi-miR-277-3p	AGAP000781	--	mitochondrial import inner membrane translocase subunit Tim9 [Source:VB Community Annotation]
asi-miR-277-3p	AGAP010740	--	--
asi-miR-277-3p	AGAP003418	--	stearoyl-CoA desaturase (delta-9 desaturase) [Source:VB Community Annotation]
asi-miR-277-3p	AGAP008738	--	--
asi-miR-277-3p	AGAP007310	--	--
asi-miR-277-3p	AGAP007312	--	--
asi-miR-277-3p	AGAP005375	--	nonsense-mediated mRNA decay protein [Source:VB Community Annotation]
asi-miR-277-3p	AGAP005376	--	--
asi-miR-277-3p	AGAP008717	--	hydroxymethylglutaryl-CoA lyase [Source:VB Community Annotation]
asi-miR-277-3p	AGAP001736	--	histone deacetylase 11 [Source:VB Community Annotation]
asi-miR-277-3p	AGAP003606	--	Fatty acyl-CoA reductase [Source:UniProtKB/TrEMBL;Acc:Q7QAN6]
asi-miR-277-3p	AGAP008898	--	mitochondrial ATPase inhibitor [Source:VB Community Annotation]
asi-miR-277-3p	AGAP000549	--	2-oxoisovalerate dehydrogenase E2 component (dihydrolipoyl transacylase) [Source:VB Community Annotation]
asi-miR-277-3p	AGAP002761	--	3-methylcrotonyl-CoA carboxylase beta subunit [Source:VB Community Annotation]
asi-miR-277-3p	AGAP002499	--	methylmalonate-semialdehyde dehydrogenase (acylating), mitochondrial [Source:VB Community Annotation]
asi-miR-277-3p	AGAP028470	--	--
asi-miR-277-3p	AGAP005728	--	puromycin-sensitive aminopeptidase [Source:VB Community Annotation]
asi-miR-277-3p	AGAP004097	--	3-hydroxyisobutyryl-CoA hydrolase, mitochondrial [Source:UniProtKB/TrEMBL;Acc:Q7PH36]
asi-miR-277-3p	AGAP004090	--	5'-3' exoribonuclease 2 [Source:VB Community Annotation]
asi-miR-277-3p	AGAP028112	--	--
asi-miR-277-3p	AGAP004890	--	ribose-phosphate pyrophosphokinase [Source:VB Community Annotation]
asi-miR-277-3p	AGAP006615	--	FK506-binding protein 8 [Source:VB Community Annotation]
asi-miR-277-3p	AGAP006346	--	protein spinster homolog 2 [Source:VB Community Annotation]
asi-miR-277-3p	AGAP003580	--	--
asi-miR-277-3p	AGAP002729	--	Ras GTPase-activating protein 1 [Source:VB Community Annotation]
asi-miR-277-3p	AGAP009516	--	--
asi-miR-277-3p	AGAP028511	--	--
asi-miR-277-3p	AGAP028513	--	--
asi-miR-277-5p	AGAP002235	--	GATA-binding protein 4/5/6 [Source:VB Community Annotation]
asi-miR-277-5p	AGAP001452	--	ubiquitin-conjugating enzyme E2 Q [Source:VB Community Annotation]
asi-miR-277-5p	AGAP003423	--	endoplasmic reticulum metallopeptidase 1 [Source:VB Community Annotation]
asi-miR-277-5p	AGAP006909	SRPN1	serine protease inhibitor (serpin) 1 [Source:VB Community Annotation]
asi-miR-277-5p	AGAP028492	--	--
asi-miR-277-5p	AGAP000578	--	--
asi-miR-277-5p	AGAP003877	--	--
asi-miR-277-5p	AGAP003878	--	--
asi-miR-277-5p	AGAP010134	--	arrestin-1 [Source:VB Community Annotation]
asi-miR-277-5p	AGAP005456	CPR15	cuticular protein RR-1 family 15 [Source:VB Community Annotation]
asi-miR-277-5p	AGAP005434	--	vitellogenic carboxypeptidase-like protein [Source:VB Community Annotation]
asi-miR-277-5p	AGAP000068	NFI	nuclear factor I [Source:VB Community Annotation]
asi-miR-277-5p	AGAP008272	--	secretion-regulating guanine nucleotide exchange factor [Source:VB Community Annotation]
asi-miR-277-5p	AGAP006543	--	--
asi-miR-277-5p	AGAP005832	--	--
asi-miR-277-5p	AGAP006936	--	mitochondrial cytochrome c1 heme protein [Source:VB Community Annotation]
asi-miR-277-5p	AGAP005684	--	syntaxin 17 [Source:VB Community Annotation]
asi-miR-277-5p	AGAP007839	--	--
asi-miR-277-5p	AGAP006179	--	troponin C [Source:VB Community Annotation]
asi-miR-277-5p	AGAP013054	--	--
asi-miR-277-5p	AGAP001959	--	secernin [Source:VB Community Annotation]
asi-miR-277-5p	AGAP001023	--	myofilin variant B [Source:VB Community Annotation]
asi-miR-277-5p	AGAP009291	--	Coatomer subunit gamma [Source:VB Community Annotation]
asi-miR-277-5p	AGAP002685	APG8	autophagy related gene [Source:VB Community Annotation]
asi-miR-277-5p	AGAP002829	SPN-E	ATP-dependent RNA helicase spindle-E [Source:VB Community Annotation]
asi-miR-277-5p	AGAP006178	--	troponin C [Source:VB Community Annotation]
asi-miR-277-5p	AGAP028462	--	--
asi-miR-277-5p	AGAP008409	--	--
asi-miR-277-5p	AGAP012010	--	6-phosphofructo-2-kinase / fructose-2,6-bisphosphatase [Source:VB Community Annotation]
asi-miR-277-5p	AGAP009176	--	fatty acid synthase, animal type [Source:VB Community Annotation]
asi-miR-277-5p	AGAP010258	--	kinesin light chain [Source:VB Community Annotation]
asi-miR-277-5p	AGAP004220	--	--
asi-miR-277-5p	AGAP002367	--	--
asi-miR-277-5p	AGAP013459	--	--
asi-miR-277-5p	AGAP006389	--	ribonuclease kappa [Source:VB Community Annotation]
asi-miR-277-5p	AGAP009268	--	--
asi-miR-277-5p	AGAP007563	--	--
asi-miR-277-5p	AGAP006022	Bhlh_PAS	--
asi-miR-277-5p	AGAP002909	--	Control protein HCTL029 [Source:VB Community Annotation]
asi-miR-277-5p	AGAP010326	--	aquaporin [Source:VB Community Annotation]
asi-miR-277-5p	AGAP012461	--	transcription factor Dp, invertebrate [Source:VB Community Annotation]
asi-miR-277-5p	AGAP000808	--	DNA damage-regulated autophagy modulator protein 2 [Source:VB Community Annotation]
asi-miR-277-5p	AGAP003546	--	Polychaetoid, isoform F [Source:VB Community Annotation]
asi-miR-277-5p	AGAP005247	--	--
asi-miR-278-3p	AGAP013149	GPROP1	long wavelength sensitive opsin [Source:VB Community Annotation]
asi-miR-278-3p	AGAP013339	--	--
asi-miR-278-3p	AGAP002352	--	--
asi-miR-278-3p	AGAP007565	--	chaperone DnaJ protein [Source:VB Community Annotation]
asi-miR-278-3p	AGAP003252	CLIPB6	CLIP-domain serine protease [Source:VB Community Annotation]
asi-miR-278-3p	AGAP000698	--	--
asi-miR-278-3p	AGAP002572	--	--
asi-miR-278-3p	AGAP000843	--	cardiolipin synthase [Source:VB Community Annotation]
asi-miR-278-3p	AGAP028695	--	carboxylesterase [Source:VB Community Annotation]
asi-miR-278-3p	AGAP003060	--	--
asi-miR-278-3p	AGAP009535	--	--
asi-miR-278-3p	AGAP003471	Osi20	osiris 20 [Source:VB Community Annotation]
asi-miR-278-3p	AGAP009823	--	--
asi-miR-278-3p	AGAP013023	--	--
asi-miR-278-3p	AGAP007790	--	sodium/potassium-transporting ATPase subunit beta [Source:VB Community Annotation]
asi-miR-278-3p	AGAP006148	CPLCA3	cuticular protein 3 in CPLCA family [Source:VB Community Annotation]
asi-miR-278-3p	AGAP008720	--	--
asi-miR-278-3p	AGAP012128	--	--
asi-miR-278-3p	AGAP001294	--	--
asi-miR-278-3p	AGAP008445	CPLCG2	cuticular protein CPLCG family (CPLCG2) [Source:VB Community Annotation]
asi-miR-278-3p	AGAP004351	--	ATP-dependent RNA helicase DDX43 [Source:VB Community Annotation]
asi-miR-278-3p	AGAP006780	--	isovaleryl-CoA dehydrogenase [Source:VB Community Annotation]
asi-miR-278-3p	AGAP008643	--	--
asi-miR-278-3p	AGAP006764	--	--
asi-miR-278-3p	AGAP012759	--	--
asi-miR-278-3p	AGAP002905	OBP13	odorant-binding protein 13 [Source:VB Community Annotation]
asi-miR-278-3p	AGAP002909	--	Control protein HCTL029 [Source:VB Community Annotation]
asi-miR-278-3p	AGAP003545	Osk	protein oskar [Source:VB Community Annotation]
asi-miR-278-3p	AGAP001497	ACTN	Alpha-actinin, sarcomeric [Source:UniProtKB/Swiss-Prot;Acc:Q7PKQ5]
asi-miR-278-3p	AGAP001491	--	Leucine-rich repeat-containing protein 57 [Source:VB Community Annotation]
asi-miR-278-3p	AGAP008640	--	--
asi-miR-278-3p	AGAP028462	--	--
asi-miR-278-3p	AGAP009283	--	--
asi-miR-278-3p	AGAP002771	--	--
asi-miR-278-3p	AGAP003767	--	--
asi-miR-278-3p	AGAP008059	CSP1	chemosensory protein 1 [Source:VB Community Annotation]
asi-miR-278-3p	AGAP002167	--	protein LSM12 homolog [Source:VB Community Annotation]
asi-miR-278-3p	AGAP004792	--	StAR-related lipid transfer protein 7 [Source:VB Community Annotation]
asi-miR-278-3p	AGAP002616	--	--
asi-miR-278-3p	AGAP003421	--	--
asi-miR-278-3p	AGAP012972	--	--
asi-miR-278-3p	AGAP011059	--	coiled-coil-helix-coiled-coil-helix domain-containing protein 7 [Source:VB Community Annotation]
asi-miR-278-3p	AGAP004128	Osi8	osiris 8 [Source:VB Community Annotation]
asi-miR-278-3p	AGAP008108	--	Uncharacterized protein [Source:VB Community Annotation]
asi-miR-278-3p	AGAP008738	--	--
asi-miR-278-3p	AGAP008597	--	--
asi-miR-278-3p	AGAP013455	--	--
asi-miR-278-3p	AGAP013499	pink	Hermansky-Pudlak syndrome 5 protein (Protein pink) [Source:VB Community Annotation]
asi-miR-278-3p	AGAP004597	--	guanosine-3',5'-bis(diphosphate) 3'-pyrophosphohydrolase [Source:VB Community Annotation]
asi-miR-278-3p	AGAP028479	--	--
asi-miR-281-3p	AGAP013306	--	--
asi-miR-281-3p	AGAP005116	--	coiled-coil domain containing 101 [Source:VB Community Annotation]
asi-miR-281-3p	AGAP010438	--	nuclear receptor subfamily 0 group A [Source:VB Community Annotation]
asi-miR-281-3p	AGAP007401	--	--
asi-miR-281-3p	AGAP002424	--	Sema domain, seven thrombospondin repeats (type 1 and type 1-like) [Source:VB Community Annotation]
asi-miR-281-3p	AGAP005745	--	--
asi-miR-281-3p	AGAP006216	GPRMTH2	methuselah receptor 2 [Source:VB Community Annotation]
asi-miR-281-3p	AGAP007562	--	--
asi-miR-281-3p	AGAP010234	--	microsomal triglyceride transfer protein large subunit [Source:VB Community Annotation]
asi-miR-281-3p	AGAP003714	HPX3	heme peroxidase 3 [Source:VB Community Annotation]
asi-miR-281-3p	AGAP000833	MIP	myoinhibitory-like peptide [Source:VB Community Annotation]
asi-miR-281-3p	AGAP004936	--	--
asi-miR-281-3p	AGAP001891	--	arrestin domain-containing protein 3 [Source:VB Community Annotation]
asi-miR-281-3p	AGAP010331	--	heat shock protein 110kDa [Source:VB Community Annotation]
asi-miR-281-3p	AGAP003131	--	enhancer of mRNA-decapping protein 3 [Source:VB Community Annotation]
asi-miR-281-3p	AGAP005431	--	thioredoxin domain-containing protein [Source:VB Community Annotation]
asi-miR-281-3p	AGAP006108	--	--
asi-miR-281-3p	AGAP006501	--	--
asi-miR-281-3p	AGAP004407	--	lectin, mannose-binding 2 [Source:VB Community Annotation]
asi-miR-281-3p	AGAP013422	--	--
asi-miR-281-3p	AGAP001582	--	--
asi-miR-281-3p	AGAP000235	--	Thymosin [Source:VB Community Annotation]
asi-miR-281-3p	AGAP000823	--	CD81 antigen [Source:VB Community Annotation]
asi-miR-281-3p	AGAP001644	--	dimethylargininase [Source:VB Community Annotation]
asi-miR-281-5p	AGAP002837	--	--
asi-miR-281-5p	AGAP009823	--	--
asi-miR-281-5p	AGAP005910	APG18B	autophagy related gene [Source:VB Community Annotation]
asi-miR-281-5p	AGAP001867	--	mitogen-activated protein kinase kinase 7 [Source:VB Community Annotation]
asi-miR-281-5p	AGAP028434	--	--
asi-miR-281-5p	AGAP005245	--	--
asi-miR-281-5p	AGAP001799	--	tropomyosin 1 [Source:VB Community Annotation]
asi-miR-281-5p	AGAP028473	--	--
asi-miR-281-5p	AGAP007348	--	coiled-coil domain-containing protein 102A [Source:VB Community Annotation]
asi-miR-281-5p	AGAP006757	--	--
asi-miR-281-5p	AGAP012038	--	glutamate--cysteine ligase regulatory subunit [Source:VB Community Annotation]
asi-miR-281-5p	AGAP003014	--	fasciculation and elongation protein zeta 2 (zygin II) [Source:VB Community Annotation]
asi-miR-281-5p	AGAP002076	--	heat shock 70kDa protein 1/8 [Source:VB Community Annotation]
asi-miR-281-5p	AGAP003038	--	--
asi-miR-281-5p	AGAP007834	--	Tubulin gamma chain [Source:UniProtKB/TrEMBL;Acc:Q7Q3E4]
asi-miR-281-5p	AGAP011571	--	--
asi-miR-281-5p	AGAP005599	--	PH-sensitive chloride channel [Source:VB Community Annotation]
asi-miR-281-5p	AGAP007198	--	--
asi-miR-281-5p	AGAP004362	--	glutamate dehydrogenase (NAD(P)+) [Source:VB Community Annotation]
asi-miR-281-5p	AGAP001736	--	histone deacetylase 11 [Source:VB Community Annotation]
asi-miR-281-5p	AGAP011331	--	--
asi-miR-281-5p	AGAP013015	--	p53 and DNA damage-regulated protein [Source:VB Community Annotation]
asi-miR-281-5p	AGAP013419	--	--
asi-miR-281-5p	AGAP012915	--	--
asi-miR-281-5p	AGAP003818	--	DRN-tre [Source:VB Community Annotation]
asi-miR-281-5p	AGAP000211	--	triacylglycerol lipase [Source:VB Community Annotation]
asi-miR-281-5p	AGAP001032	--	Interferon-related developmental regulator 1 [Source:VB Community Annotation]
asi-miR-281-5p	AGAP007088	--	peptidyl-prolyl cis-trans isomerase B (cyclophilin B) [Source:VB Community Annotation]
asi-miR-281-5p	AGAP000536	PGRPS1	peptidoglycan recognition protein (short) [Source:VB Community Annotation]
asi-miR-281-5p	AGAP011627	--	polyadenylate-binding protein-interacting protein 1 [Source:VB Community Annotation]
asi-miR-281-5p	AGAP008192	--	--
asi-miR-281-5p	AGAP000235	--	Thymosin [Source:VB Community Annotation]
asi-miR-281-5p	AGAP008117	--	--
asi-miR-281-5p	AGAP028464	--	--
asi-miR-281-5p	AGAP006108	--	--
asi-miR-281-5p	AGAP004942	--	poly(rC)-binding protein 2/3/4 [Source:VB Community Annotation]
asi-miR-281-5p	AGAP003646	--	--
asi-miR-281-5p	AGAP001091	--	N-terminal kinase-like protein [Source:VB Community Annotation]
asi-miR-281-5p	AGAP028569	--	--
asi-miR-281-5p	AGAP005832	--	--
asi-miR-281-5p	AGAP000662	--	forkhead box protein K [Source:VB Community Annotation]
asi-miR-281-5p	AGAP003623	--	long-chain acyl-CoA synthetase [Source:VB Community Annotation]
asi-miR-281-5p	AGAP011503	--	--
asi-miR-281-5p	AGAP004801	--	Huntingtin interacting protein [Source:VB Community Annotation]
asi-miR-281-5p	AGAP000964	--	--
asi-miR-281-5p	AGAP003123	--	--
asi-miR-281-5p	AGAP008160	--	myb proto-oncogene protein [Source:VB Community Annotation]
asi-miR-281-5p	AGAP006344	--	RAG1-activating protein 1-like protein [Source:VB Community Annotation]
asi-miR-281-5p	AGAP028504	--	--
asi-miR-281-5p	AGAP028631	--	--
asi-miR-281-5p	AGAP003108	--	fibroblast growth factor receptor 2 [Source:VB Community Annotation]
asi-miR-282-5p	AGAP008053	--	sphingomyelin phosphodiesterase 2 [Source:VB Community Annotation]
asi-miR-282-5p	AGAP002939	--	solute carrier family 25 (mitochondrial 2-oxodicarboxylate transporter) [Source:VB Community Annotation]
asi-miR-282-5p	AGAP004986	Seleno	15 kDa selenoprotein [Source:VB Community Annotation]
asi-miR-282-5p	AGAP028511	--	--
asi-miR-282-5p	AGAP001688	--	alpha-1,4-N-acetylglucosaminyltransferase EXTL3 [Source:VB Community Annotation]
asi-miR-282-5p	AGAP004161	--	myofilin variant C [Source:VB Community Annotation]
asi-miR-282-5p	AGAP010398	--	Flavin-containing monooxygenase FMO GS-OX-like 1 [Source:VB Community Annotation]
asi-miR-282-5p	AGAP000853	--	gamma-glutamyltranspeptidase [Source:VB Community Annotation]
asi-miR-282-5p	AGAP010983	--	BAG family molecular chaperone regulator 2 [Source:VB Community Annotation]
asi-miR-282-5p	AGAP008327	--	DnaJ homolog subfamily B member 11 [Source:VB Community Annotation]
asi-miR-282-5p	AGAP008175	--	--
asi-miR-282-5p	AGAP013419	--	--
asi-miR-282-5p	AGAP000445	GPRADS	putative adenosine receptor [Source:VB Community Annotation]
asi-miR-282-5p	AGAP028621	--	--
asi-miR-282-5p	AGAP007887	--	--
asi-miR-282-5p	AGAP010598	--	--
asi-miR-282-5p	AGAP001139	mRpL19	39S ribosomal protein L19, mitochondrial [Source:VB Community Annotation]
asi-miR-282-5p	AGAP002807	--	--
asi-miR-282-5p	AGAP003854	--	--
asi-miR-282-5p	AGAP000427	--	vitellogenin receptor [Source:VB Community Annotation]
asi-miR-282-5p	AGAP009334	--	V-type H+-transporting ATPase 21kDa proteolipid subunit [Source:VB Community Annotation]
asi-miR-282-5p	AGAP004214	--	--
asi-miR-282-5p	AGAP001320	--	golgi apparatus protein 1 [Source:VB Community Annotation]
asi-miR-282-5p	AGAP008918	--	STIP1 homology and U-box containing protein 1 [Source:VB Community Annotation]
asi-miR-282-5p	AGAP003243	--	--
asi-miR-282-5p	AGAP005325	--	spermine synthase [Source:VB Community Annotation]
asi-miR-282-5p	AGAP003263	--	CDC42 small effector protein-like protein [Source:VB Community Annotation]
asi-miR-282-5p	AGAP005061	RpS9	40S ribosomal protein S9 [Source:VB Community Annotation]
asi-miR-282-5p	AGAP011407	--	--
asi-miR-282-5p	AGAP000924	--	--
asi-miR-282-5p	AGAP004136	--	--
asi-miR-282-5p	AGAP007563	--	--
asi-miR-282-5p	AGAP000372	--	--
asi-miR-282-5p	AGAP005600	--	sugar transporter ERD6-like 6 [Source:VB Community Annotation]
asi-miR-282-5p	AGAP006139	--	vacuolar protein sorting 26, vps26 [Source:VB Community Annotation]
asi-miR-282-5p	AGAP012320	OBP25	odorant-binding protein 25 [Source:VB Community Annotation]
asi-miR-282-5p	AGAP012329	--	--
asi-miR-282-5p	AGAP001497	ACTN	Alpha-actinin, sarcomeric [Source:UniProtKB/Swiss-Prot;Acc:Q7PKQ5]
asi-miR-282-5p	AGAP006118	--	--
asi-miR-282-5p	AGAP003181	--	--
asi-miR-282-5p	AGAP000297	--	--
asi-miR-282-5p	AGAP004227	--	ADP-ribosylation factor-like protein [Source:VB Community Annotation]
asi-miR-282-5p	AGAP002647	--	phosphorylase kinase gamma subunit [Source:VB Community Annotation]
asi-miR-282-5p	AGAP007146	--	--
asi-miR-282-5p	AGAP028432	--	--
asi-miR-282-5p	AGAP006764	--	--
asi-miR-282-5p	AGAP007371	--	--
asi-miR-282-5p	AGAP003925	--	kinesin family member 1/13/14 [Source:VB Community Annotation]
asi-miR-282-5p	AGAP008559	--	--
asi-miR-285	AGAP009452	--	--
asi-miR-285	AGAP004805	--	--
asi-miR-285	AGAP001296	--	E3 ubiquitin-protein ligase TRIP12 [Source:VB Community Annotation]
asi-miR-285	AGAP011582	APG3	autophagy related gene [Source:VB Community Annotation]
asi-miR-285	AGAP007839	--	--
asi-miR-285	AGAP001417	--	Brain protein 44-like protein [Source:VB Community Annotation]
asi-miR-285	AGAP007629	LANB2	laminin gamma 1 [Source:VB Community Annotation]
asi-miR-285	AGAP003315	--	tryptophanyl-tRNA synthetase [Source:VB Community Annotation]
asi-miR-285	AGAP028501	--	--
asi-miR-285	AGAP006782	--	ADP,ATP carrier protein 1 [Source:VB Community Annotation]
asi-miR-285	AGAP005928	--	--
asi-miR-285	AGAP011403	--	--
asi-miR-285	AGAP008640	--	--
asi-miR-285	AGAP005267	--	ADP-ribosylation factor-like protein 2 [Source:VB Community Annotation]
asi-miR-285	AGAP006818	--	ribonucleoside-diphosphate reductase subunit M2 [Source:VB Community Annotation]
asi-miR-285	AGAP004055	--	2-oxoglutarate dehydrogenase E2 component (dihydrolipoamide succinyltransferas [Source:VB Community Annotation]
asi-miR-285	AGAP028643	--	histone acetyltransferase MYST2 [Source:VB Community Annotation]
asi-miR-285	AGAP008503	--	--
asi-miR-285	AGAP012888	--	--
asi-miR-285	AGAP013524	--	--
asi-miR-285	AGAP002047	--	atlastin [Source:VB Community Annotation]
asi-miR-285	AGAP028108	--	--
asi-miR-285	AGAP013362	--	--
asi-miR-285	AGAP003095	--	yellow protein [Source:VB Community Annotation]
asi-miR-285	AGAP028125	--	--
asi-miR-285	AGAP011222	--	--
asi-miR-285	AGAP005287	--	--
asi-miR-285	AGAP007685	--	--
asi-miR-285	AGAP000835	--	--
asi-miR-285	AGAP002342	--	--
asi-miR-285	AGAP000235	--	Thymosin [Source:VB Community Annotation]
asi-miR-285	AGAP028425	--	--
asi-miR-285	AGAP003977	--	--
asi-miR-285	AGAP000853	--	gamma-glutamyltranspeptidase [Source:VB Community Annotation]
asi-miR-285	AGAP003325	--	NADH dehydrogenase (ubiquinone) 1 alpha subcomplex 4 [Source:VB Community Annotation]
asi-miR-285	AGAP000532	--	histone deacetylase 6/10 [Source:VB Community Annotation]
asi-miR-285	AGAP005325	--	spermine synthase [Source:VB Community Annotation]
asi-miR-285	AGAP002113	--	cytochrome b5 [Source:VB Community Annotation]
asi-miR-285	AGAP007564	--	--
asi-miR-285	AGAP007565	--	chaperone DnaJ protein [Source:VB Community Annotation]
asi-miR-285	AGAP006613	eIF3j	Eukaryotic translation initiation factor 3 subunit J [Source:UniProtKB/Swiss-Prot;Acc:Q7Q566]
asi-miR-285	AGAP005471	--	--
asi-miR-285	AGAP000964	--	--
asi-miR-285	AGAP012993	--	--
asi-miR-285	AGAP001367	--	beta-1,3-glucuronyltransferase [Source:VB Community Annotation]
asi-miR-285	AGAP002283	--	peroxisomal biogenesis factor 16 [Source:VB Community Annotation]
asi-miR-285	AGAP005719	--	transcription initiation factor TFIID subunit 4 [Source:VB Community Annotation]
asi-miR-285	AGAP003405	--	adenylosuccinate synthase [Source:VB Community Annotation]
asi-miR-285	AGAP001447	--	solute carrier family 35 (UDP-galactose transporter), member B1 [Source:VB Community Annotation]
asi-miR-285	AGAP007847	--	dual specificity tyrosine-phosphorylation-regulated kinase [Source:VB Community Annotation]
asi-miR-285	AGAP002419	CYP4D22	cytochrome P450 [Source:VB Community Annotation]
asi-miR-285	AGAP002413	--	Basic leucine zipper and W2 domain-containing protein 1 [Source:VB Community Annotation]
asi-miR-285	AGAP028157	--	--
asi-miR-285	AGAP007801	--	vrille [Source:VB Community Annotation]
asi-miR-285	AGAP007493	--	3-oxo-5-alpha-steroid 4-dehydrogenase 3 [Source:VB Community Annotation]
asi-miR-285	AGAP003513	--	--
asi-miR-285	AGAP007160	--	alpha-crystallin chain B [Source:VB Community Annotation]
asi-miR-285	AGAP028510	--	--
asi-miR-285	AGAP005273	--	--
asi-miR-285	AGAP006111	--	--
asi-miR-285	AGAP004046	--	Mpv17-like protein [Source:VB Community Annotation]
asi-miR-285	AGAP003556	RpL3	60S ribosomal protein L3 [Source:VB Community Annotation]
asi-miR-285	AGAP000281	--	--
asi-miR-285	AGAP008272	--	secretion-regulating guanine nucleotide exchange factor [Source:VB Community Annotation]
asi-miR-285	AGAP000808	--	DNA damage-regulated autophagy modulator protein 2 [Source:VB Community Annotation]
asi-miR-285	AGAP001867	--	mitogen-activated protein kinase kinase 7 [Source:VB Community Annotation]
asi-miR-285	AGAP007297	--	NADH dehydrogenase (ubiquinone) 1 beta subcomplex 5 [Source:VB Community Annotation]
asi-miR-285	AGAP006718	--	excitatory amino acid transporter 2 isoform 2 [Source:VB Community Annotation]
asi-miR-285	AGAP007703	--	--
asi-miR-285	AGAP010691	--	TNF receptor-associated protein 1 [Source:VB Community Annotation]
asi-miR-285	AGAP000695	--	--
asi-miR-285	AGAP008043	mRpS18B	28S ribosomal protein S18B, mitochondrial [Source:VB Community Annotation]
asi-miR-285	AGAP004965	--	DNA polymerase epsilon subunit 4 [Source:VB Community Annotation]
asi-miR-285	AGAP003494	--	sugar transporter ERD6-like 7 [Source:VB Community Annotation]
asi-miR-285	AGAP011716	mRpL53	39S ribosomal protein L53, mitochondrial [Source:VB Community Annotation]
asi-miR-285	AGAP007968	--	cysteine-rich with EGF-like domain protein 2 [Source:VB Community Annotation]
asi-miR-285	AGAP003268	--	sex comb on midleg-like protein 2 [Source:VB Community Annotation]
asi-miR-285	AGAP009498	--	solute carrier family 17 (anion/sugar transporter), member 5 [Source:VB Community Annotation]
asi-miR-285	AGAP009826	--	--
asi-miR-285	AGAP001627	--	solute carrier family 7 (cationic amino acid transporter, y+ system) [Source:VB Community Annotation]
asi-miR-285	AGAP002169	--	ubiquitin-conjugating enzyme E2 G2 [Source:VB Community Annotation]
asi-miR-285	AGAP000144	--	progestin and adipoQ receptor family member 3 [Source:VB Community Annotation]
asi-miR-285	AGAP028708	--	Polypeptide N-acetylgalactosaminyltransferase [Source:UniProtKB/TrEMBL;Acc:A0A1S4HE74]
asi-miR-285	AGAP013542	--	--
asi-miR-286a	AGAP002715	--	--
asi-miR-286a	AGAP002262	--	adenylate cyclase 8 [Source:VB Community Annotation]
asi-miR-286a	AGAP004272	GPRBOS	putative boss-like receptor [Source:VB Community Annotation]
asi-miR-286a	AGAP008228	--	dual specificity phosphatase [Source:VB Community Annotation]
asi-miR-286a	AGAP006251	--	syntaxin 6 [Source:VB Community Annotation]
asi-miR-286a	AGAP003762	--	--
asi-miR-286a	AGAP003884	--	mannosyl-oligosaccharide alpha-1,2-mannosidase [Source:VB Community Annotation]
asi-miR-286a	AGAP005980	--	retinol dehydrogenase 13 (all-trans/9-cis) [Source:VB Community Annotation]
asi-miR-286a	AGAP006948	--	tubulin polymerization-promoting protein [Source:VB Community Annotation]
asi-miR-286a	AGAP009227	--	--
asi-miR-286a	AGAP001955	--	N-acetylglucosaminylphosphatidylinositol deacetylase [Source:VB Community Annotation]
asi-miR-286a	AGAP007520	--	Peroxisomal membrane protein PMP34 [Source:VB Community Annotation]
asi-miR-286a	AGAP001448	--	pancreas-specific transcription factor 1a [Source:VB Community Annotation]
asi-miR-286a	AGAP010204	--	--
asi-miR-286a	AGAP011940	--	sphingomyelin phosphodiesterase [Source:VB Community Annotation]
asi-miR-286a	AGAP003365	--	mitogen-activated protein kinase kinase 4 [Source:VB Community Annotation]
asi-miR-286a	AGAP001999	--	protein neuralized [Source:VB Community Annotation]
asi-miR-286a	AGAP000906	--	--
asi-miR-286a	AGAP006472	--	centromeric protein E [Source:VB Community Annotation]
asi-miR-286a	AGAP028555	--	--
asi-miR-286a	AGAP000757	--	peptide-O-fucosyltransferase [Source:VB Community Annotation]
asi-miR-286a	AGAP011251	--	ubiquitin-like protein 5 [Source:VB Community Annotation]
asi-miR-286a	AGAP005053	--	E3 ubiquitin-protein ligase LRSAM1 [Source:VB Community Annotation]
asi-miR-286a	AGAP002587	--	--
asi-miR-286a	AGAP000343	--	--
asi-miR-286a	AGAP009951	--	--
asi-miR-286a	AGAP002898	GSTZ1	glutathione S-transferase zeta class 1 [Source:VB Community Annotation]
asi-miR-286a	AGAP007315	--	--
asi-miR-286a	AGAP010562	--	--
asi-miR-286a	AGAP003753	--	--
asi-miR-286a	AGAP000048	--	--
asi-miR-286a	AGAP007599	--	monolysocardiolipin acyltransferase [Source:VB Community Annotation]
asi-miR-286a	AGAP005431	--	thioredoxin domain-containing protein [Source:VB Community Annotation]
asi-miR-286a	AGAP007749	--	--
asi-miR-286a	AGAP004845	--	scavenger receptor class B member [Source:VB Community Annotation]
asi-miR-286a	AGAP006609	--	--
asi-miR-286a	AGAP000129	--	--
asi-miR-286a	AGAP001475	--	--
asi-miR-286a	AGAP005748	--	--
asi-miR-286a	AGAP001276	--	asparaginyl-tRNA synthetase [Source:VB Community Annotation]
asi-miR-286a	AGAP001413	--	--
asi-miR-286a	AGAP009223	--	--
asi-miR-286a	AGAP009203	--	SPRY domain-containing SOCS box protein 3 [Source:VB Community Annotation]
asi-miR-286a	AGAP002276	--	--
asi-miR-286b	AGAP003753	--	--
asi-miR-286b	AGAP009203	--	SPRY domain-containing SOCS box protein 3 [Source:VB Community Annotation]
asi-miR-286b	AGAP000129	--	--
asi-miR-286b	AGAP007315	--	--
asi-miR-286b	AGAP001413	--	--
asi-miR-286b	AGAP002276	--	--
asi-miR-286b	AGAP005431	--	thioredoxin domain-containing protein [Source:VB Community Annotation]
asi-miR-286b	AGAP007749	--	--
asi-miR-286b	AGAP002587	--	--
asi-miR-286b	AGAP006609	--	--
asi-miR-286b	AGAP010562	--	--
asi-miR-286b	AGAP004845	--	scavenger receptor class B member [Source:VB Community Annotation]
asi-miR-286b	AGAP007599	--	monolysocardiolipin acyltransferase [Source:VB Community Annotation]
asi-miR-286b	AGAP002715	--	--
asi-miR-286b	AGAP011251	--	ubiquitin-like protein 5 [Source:VB Community Annotation]
asi-miR-286b	AGAP007520	--	Peroxisomal membrane protein PMP34 [Source:VB Community Annotation]
asi-miR-286b	AGAP002898	GSTZ1	glutathione S-transferase zeta class 1 [Source:VB Community Annotation]
asi-miR-286b	AGAP009951	--	--
asi-miR-286b	AGAP003884	--	mannosyl-oligosaccharide alpha-1,2-mannosidase [Source:VB Community Annotation]
asi-miR-286b	AGAP003762	--	--
asi-miR-286b	AGAP001448	--	pancreas-specific transcription factor 1a [Source:VB Community Annotation]
asi-miR-286b	AGAP005748	--	--
asi-miR-286b	AGAP011940	--	sphingomyelin phosphodiesterase [Source:VB Community Annotation]
asi-miR-286b	AGAP002262	--	adenylate cyclase 8 [Source:VB Community Annotation]
asi-miR-286b	AGAP000757	--	peptide-O-fucosyltransferase [Source:VB Community Annotation]
asi-miR-286b	AGAP000343	--	--
asi-miR-286b	AGAP028555	--	--
asi-miR-286b	AGAP001999	--	protein neuralized [Source:VB Community Annotation]
asi-miR-286b	AGAP000906	--	--
asi-miR-286b	AGAP001955	--	N-acetylglucosaminylphosphatidylinositol deacetylase [Source:VB Community Annotation]
asi-miR-286b	AGAP003365	--	mitogen-activated protein kinase kinase 4 [Source:VB Community Annotation]
asi-miR-286b	AGAP006948	--	tubulin polymerization-promoting protein [Source:VB Community Annotation]
asi-miR-286b	AGAP008228	--	dual specificity phosphatase [Source:VB Community Annotation]
asi-miR-286b	AGAP006251	--	syntaxin 6 [Source:VB Community Annotation]
asi-miR-286b	AGAP006472	--	centromeric protein E [Source:VB Community Annotation]
asi-miR-286b	AGAP001276	--	asparaginyl-tRNA synthetase [Source:VB Community Annotation]
asi-miR-286b	AGAP001475	--	--
asi-miR-2943	AGAP005496	LRIM12	leucine-rich immune protein (Short) [Source:VB Community Annotation]
asi-miR-2943	AGAP001913	--	histamine-gated chloride channel [Source:VB Community Annotation]
asi-miR-2943	AGAP004619	--	--
asi-miR-2943	AGAP000434	--	dolichyl-diphosphooligosaccharide--protein glycosyltransferase [Source:VB Community Annotation]
asi-miR-2943	AGAP002346	RpS14-2	40S ribosomal protein S14b [Source:UniProtKB/Swiss-Prot;Acc:Q7QBX2]
asi-miR-2943	AGAP003717	--	Twinfilin-1 [Source:VB Community Annotation]
asi-miR-2943	AGAP000108	OEH	ovary ecdysteroidogenic hormone [Source:VB Community Annotation]
asi-miR-2943	AGAP002647	--	phosphorylase kinase gamma subunit [Source:VB Community Annotation]
asi-miR-2943	AGAP002875	--	protein HEXIM1/2 [Source:VB Community Annotation]
asi-miR-2943	AGAP007944	--	--
asi-miR-2943	AGAP004801	--	Huntingtin interacting protein [Source:VB Community Annotation]
asi-miR-2943	AGAP005507	--	synaptic vesicle-associated integral membrane protein [Source:VB Community Annotation]
asi-miR-2943	AGAP001874	--	Ras-related protein Rap-1A [Source:VB Community Annotation]
asi-miR-2943	AGAP004350	--	Synaptic vesicle protein [Source:VB Community Annotation]
asi-miR-2943	AGAP009105	--	Serine/threonine-protein phosphatase 2A 65 kDa regulatory subunit A beta isoform isoform c [Source:VB Community Annotation]
asi-miR-2943	AGAP000514	--	Protein MAK16 homolog [Source:UniProtKB/TrEMBL;Acc:Q7PRY6]
asi-miR-2943	AGAP007654	--	Ras-related protein Rab-32 [Source:VB Community Annotation]
asi-miR-2943	AGAP001582	--	--
asi-miR-2943	AGAP000532	--	histone deacetylase 6/10 [Source:VB Community Annotation]
asi-miR-2943	AGAP009750	--	centrosomal protein CEP104 [Source:VB Community Annotation]
asi-miR-2943	AGAP006279	--	cell division control protein 42 [Source:VB Community Annotation]
asi-miR-2943	AGAP005366	--	serine/arginine repetitive matrix protein 1 [Source:VB Community Annotation]
asi-miR-2943	AGAP008385	--	--
asi-miR-2943	AGAP013755	--	--
asi-miR-2943	AGAP006785	--	--
asi-miR-2943	AGAP010137	--	adenosine kinase [Source:VB Community Annotation]
asi-miR-2943	AGAP005578	--	anaphase-promoting complex subunit 5 [Source:VB Community Annotation]
asi-miR-2943	AGAP002371	--	--
asi-miR-2943	AGAP012310	--	--
asi-miR-2943	AGAP012953	--	epidermal retinal dehydrogenase [Source:VB Community Annotation]
asi-miR-2943	AGAP002491	--	--
asi-miR-2943	AGAP006645	--	--
asi-miR-2943	AGAP003154	--	Transcription elongation factor B polypeptide 2 [Source:VB Community Annotation]
asi-miR-2943	AGAP013423	SG9	salivary gland protein 9 [Source:VB Community Annotation]
asi-miR-2943	AGAP000378	--	programmed cell death protein 4 [Source:VB Community Annotation]
asi-miR-2943	AGAP001577	--	forkhead box subgroup [Source:VB Community Annotation]
asi-miR-2943	AGAP001765	--	golgin subfamily A member 1 [Source:VB Community Annotation]
asi-miR-2943	AGAP005904	--	guanine nucleotide-binding protein G(i) subunit alpha [Source:VB Community Annotation]
asi-miR-2943	AGAP005545	--	--
asi-miR-2943	AGAP008165	--	cellular retinaldehyde binding protein [Source:VB Community Annotation]
asi-miR-2943	AGAP001512	--	glutamate--cysteine ligase catalytic subunit [Source:VB Community Annotation]
asi-miR-2943	AGAP005325	--	spermine synthase [Source:VB Community Annotation]
asi-miR-2943	AGAP010478	--	Protein crossbronx homolog [Source:UniProtKB/Swiss-Prot;Acc:Q7PRH1]
asi-miR-2943	AGAP004016	--	--
asi-miR-2943	AGAP003874	--	uridine kinase [Source:VB Community Annotation]
asi-miR-2943	AGAP008122	--	U6 snRNA-associated Sm-like protein LSm7 [Source:VB Community Annotation]
asi-miR-2943	AGAP003663	--	ATP-dependent RNA helicase DBP2 [Source:VB Community Annotation]
asi-miR-2943	AGAP005364	--	protein BAT5 [Source:VB Community Annotation]
asi-miR-2943	AGAP007852	--	aconitate hydratase 1 / homoaconitase [Source:VB Community Annotation]
asi-miR-2943	AGAP012056	--	cofilin [Source:VB Community Annotation]
asi-miR-2943	AGAP006718	--	excitatory amino acid transporter 2 isoform 2 [Source:VB Community Annotation]
asi-miR-2943	AGAP006479	--	myosin V [Source:VB Community Annotation]
asi-miR-2943	AGAP004597	--	guanosine-3',5'-bis(diphosphate) 3'-pyrophosphohydrolase [Source:VB Community Annotation]
asi-miR-2943	AGAP009385	--	cellular retinaldehyde-binding protein [Source:VB Community Annotation]
asi-miR-2943	AGAP012014	Arf1	ADP-ribosylation factor 1 [Source:VB Community Annotation]
asi-miR-2943	AGAP000756	--	carboxypeptidase M [Source:VB Community Annotation]
asi-miR-2943	AGAP008803	--	--
asi-miR-2943	AGAP000068	NFI	nuclear factor I [Source:VB Community Annotation]
asi-miR-2943	AGAP005456	CPR15	cuticular protein RR-1 family 15 [Source:VB Community Annotation]
asi-miR-2943	AGAP003268	--	sex comb on midleg-like protein 2 [Source:VB Community Annotation]
asi-miR-2943	AGAP004792	--	StAR-related lipid transfer protein 7 [Source:VB Community Annotation]
asi-miR-2943	AGAP011627	--	polyadenylate-binding protein-interacting protein 1 [Source:VB Community Annotation]
asi-miR-2943	AGAP007547	--	--
asi-miR-2944a-3p	AGAP003600	--	Elongation of very long chain fatty acids protein [Source:UniProtKB/TrEMBL;Acc:Q7QAP0]
[truncated: 5,199 more rows]
