# Supplementary material for: Characterization and potential role of microRNA in the Chinese dominant malaria mosquito Anopheles sinensis (Diptera: Culicidae) throughout four different life stages
Source: Cell Biosci. 2018 Apr 12;8:29. doi: 10.1186/s13578-018-0227-1 (PMC5898052; doi:10.1186/s13578-018-0227-1)
Supplement: Supplementary file 4 — Additional file 4: Table S4. Developmental target gene candidates for 32 key miRNAs during development in An. sinensis. [file 13578_2018_227_MOESM4_ESM.xlsx]

## Sheet: Sheet1
miRNA	Target developmental gene	Gene name	Gene description
asi-miR-1175-5p	AGAP000674	--	transcription factor Sp, invertebrate [Source:VB Community Annotation]
asi-miR-1175-5p	AGAP004050	--	Doublesex female isoform [Source:VB Community Annotation]
asi-miR-1175-5p	AGAP005456	CPR15	cuticular protein RR-1 family 15 [Source:VB Community Annotation]
asi-miR-1175-5p	AGAP005772	--	cyclin-dependent kinase 5 [Source:VB Community Annotation]
asi-miR-1175-5p	AGAP007293	IAP7	inhibitor of apoptosis 7 [Source:VB Community Annotation]
asi-miR-1890	AGAP000304	--	Protein twisted gastrulation [Source:VB Community Annotation]
asi-miR-1890	AGAP004993	--	laminin subunit alpha [Source:VB Community Annotation]
asi-miR-1890	AGAP007889	--	UDP-N-acetylglucosamine pyrophosphorylase [Source:VB Community Annotation]
asi-miR-1891	AGAP007696	--	DNA-binding protein inhibitor ID [Source:VB Community Annotation]
asi-miR-193	AGAP001999	--	protein neuralized [Source:VB Community Annotation]
asi-miR-263a-5p	AGAP002424	--	Sema domain, seven thrombospondin repeats (type 1 and type 1-like) [Source:VB Community Annotation]
asi-miR-263a-5p	AGAP004993	--	laminin subunit alpha [Source:VB Community Annotation]
asi-miR-263a-5p	AGAP005245	--	--
asi-miR-263a-5p	AGAP007293	IAP7	inhibitor of apoptosis 7 [Source:VB Community Annotation]
asi-miR-263a-5p	AGAP007696	--	DNA-binding protein inhibitor ID [Source:VB Community Annotation]
asi-miR-263a-5p	AGAP010242	--	Roundabout [Source:VB Community Annotation]
asi-miR-263b-5p	AGAP002352	--	--
asi-miR-263b-5p	AGAP002812	--	Ras-related protein R-Ras2 [Source:VB Community Annotation]
asi-miR-263b-5p	AGAP003545	Osk	protein oskar [Source:VB Community Annotation]
asi-miR-263b-5p	AGAP003656	--	Terribly reduced optic lobes, isoform B [Source:VB Community Annotation]
asi-miR-263b-5p	AGAP005456	CPR15	cuticular protein RR-1 family 15 [Source:VB Community Annotation]
asi-miR-263b-5p	AGAP012445	--	phosphatidate phosphatase [Source:VB Community Annotation]
asi-miR-2765	AGAP000080	--	--
asi-miR-2765	AGAP005996	CPR21	cuticular protein RR-1 family 21 [Source:VB Community Annotation]
asi-miR-2765	AGAP008191	--	cyclin E [Source:VB Community Annotation]
asi-miR-2765	AGAP008790	--	disintegrin and metalloproteinase domain-containing protein 10 [Source:VB Community Annotation]
asi-miR-281-3p	AGAP002424	--	Sema domain, seven thrombospondin repeats (type 1 and type 1-like) [Source:VB Community Annotation]
asi-miR-281-3p	AGAP010438	--	nuclear receptor subfamily 0 group A [Source:VB Community Annotation]
asi-miR-281-5p	AGAP001867	--	mitogen-activated protein kinase kinase 7 [Source:VB Community Annotation]
asi-miR-281-5p	AGAP003108	--	fibroblast growth factor receptor 2 [Source:VB Community Annotation]
asi-miR-281-5p	AGAP005245	--	--
asi-miR-286a	AGAP000048	--	--
asi-miR-286a	AGAP001999	--	protein neuralized [Source:VB Community Annotation]
asi-miR-286a	AGAP004272	GPRBOS	putative boss-like receptor [Source:VB Community Annotation]
asi-miR-286b	AGAP001999	--	protein neuralized [Source:VB Community Annotation]
asi-miR-2943	AGAP003268	--	sex comb on midleg-like protein 2 [Source:VB Community Annotation]
asi-miR-2943	AGAP004619	--	--
asi-miR-2943	AGAP005456	CPR15	cuticular protein RR-1 family 15 [Source:VB Community Annotation]
asi-miR-2943	AGAP007944	--	--
asi-miR-2943	AGAP012056	--	cofilin [Source:VB Community Annotation]
asi-miR-2944a-3p	AGAP002282	--	torso-like protein [Source:VB Community Annotation]
asi-miR-2944a-3p	AGAP007696	--	DNA-binding protein inhibitor ID [Source:VB Community Annotation]
asi-miR-2944a-5p	AGAP001902	Rheb	GTP-binding protein Rheb [Source:VB Community Annotation]
asi-miR-2944a-5p	AGAP004050	--	Doublesex female isoform [Source:VB Community Annotation]
asi-miR-2944a-5p	AGAP004319	--	--
asi-miR-2944a-5p	AGAP004619	--	--
asi-miR-2944a-5p	AGAP006328	--	heparan sulfate N-deacetylase/N-sulfotransferase NDST2 [Source:VB Community Annotation]
asi-miR-2944a-5p	AGAP010206	--	Protein bicaudal D homolog 2 [Source:VB Community Annotation]
asi-miR-2944a-5p	AGAP012445	--	phosphatidate phosphatase [Source:VB Community Annotation]
asi-miR-309a	AGAP000646	--	Myc proto-oncogene protein [Source:VB Community Annotation]
asi-miR-309a	AGAP002812	--	Ras-related protein R-Ras2 [Source:VB Community Annotation]
asi-miR-317	AGAP001381	--	laminin, beta 1 [Source:VB Community Annotation]
asi-miR-317	AGAP001999	--	protein neuralized [Source:VB Community Annotation]
asi-miR-317	AGAP002812	--	Ras-related protein R-Ras2 [Source:VB Community Annotation]
asi-miR-317	AGAP003656	--	Terribly reduced optic lobes, isoform B [Source:VB Community Annotation]
asi-miR-317	AGAP004050	--	Doublesex female isoform [Source:VB Community Annotation]
asi-miR-317	AGAP004280	--	Groucho protein [Source:VB Community Annotation]
asi-miR-317	AGAP007696	--	DNA-binding protein inhibitor ID [Source:VB Community Annotation]
asi-miR-317	AGAP008444	CPLCG1	cuticular protein CPLCG family (CPLCG1) [Source:VB Community Annotation]
asi-miR-317	AGAP008790	--	disintegrin and metalloproteinase domain-containing protein 10 [Source:VB Community Annotation]
asi-miR-317	AGAP013301	--	--
asi-miR-34-5p	AGAP003656	--	Terribly reduced optic lobes, isoform B [Source:VB Community Annotation]
asi-miR-34-5p	AGAP003940	--	--
asi-miR-34-5p	AGAP005456	CPR15	cuticular protein RR-1 family 15 [Source:VB Community Annotation]
asi-miR-980-3p	AGAP000304	--	Protein twisted gastrulation [Source:VB Community Annotation]
asi-miR-980-3p	AGAP002241	--	--
asi-miR-980-3p	AGAP005155	--	--
asi-miR-980-3p	AGAP006532	--	UDPglucose 6-dehydrogenase [Source:VB Community Annotation]
asi-miR-980-3p	AGAP007696	--	DNA-binding protein inhibitor ID [Source:VB Community Annotation]
asi-miR-980-3p	AGAP009268	--	--
asi-miR-989	AGAP000720	--	neuronal cell adhesion molecule [Source:VB Community Annotation]
asi-miR-989	AGAP001043	arm	Armadillo segment polarity protein [Source:UniProtKB/Swiss-Prot;Acc:Q7QHW5]
asi-miR-989	AGAP004050	--	Doublesex female isoform [Source:VB Community Annotation]
asi-miR-989	AGAP004696	exd	Homeobox protein extradenticle [Source:UniProtKB/Swiss-Prot;Acc:Q7PMT1]
asi-miR-nov22	AGAP003656	--	Terribly reduced optic lobes, isoform B [Source:VB Community Annotation]
asi-miR-nov23	AGAP003702	--	tolkin [Source:VB Community Annotation]
asi-miR-nov23	AGAP004050	--	Doublesex female isoform [Source:VB Community Annotation]
asi-miR-nov23	AGAP008288	TIM	timeless [Source:VB Community Annotation]
asi-miR-nov28	AGAP005076	--	bridging integrator [Source:VB Community Annotation]
asi-miR-nov28	AGAP005996	CPR21	cuticular protein RR-1 family 21 [Source:VB Community Annotation]
asi-miR-nov28	AGAP010969	--	Roundabout 1 [Source:VB Community Annotation]
asi-miR-nov35	AGAP000562	Moe	Moesin/ezrin/radixin homolog 1 [Source:UniProtKB/Swiss-Prot;Acc:Q7PS12]
asi-miR-nov35	AGAP005300	--	nuclear factor erythroid 2, invertebrate [Source:VB Community Annotation]
asi-miR-nov35	AGAP008288	TIM	timeless [Source:VB Community Annotation]
asi-miR-nov35	AGAP009537	--	cytochrome c [Source:VB Community Annotation]
asi-miR-nov37	AGAP001999	--	protein neuralized [Source:VB Community Annotation]
asi-miR-nov43	AGAP000835	--	--
asi-miR-nov43	AGAP005934	--	Tumor susceptibility 101 protein [Source:VB Community Annotation]
asi-miR-nov51	AGAP000047	CPR130	cuticular protein RR-2 family 130 [Source:VB Community Annotation]
asi-miR-nov51	AGAP006001	CPR26	cuticular protein RR-1 family 26 [Source:VB Community Annotation]
asi-miR-nov51	AGAP008446	CPLCG3	cuticular protein CPLCG family (CPLCG3) [Source:VB Community Annotation]
asi-miR-nov54	AGAP000562	Moe	Moesin/ezrin/radixin homolog 1 [Source:UniProtKB/Swiss-Prot;Acc:Q7PS12]
asi-miR-nov54	AGAP010867	--	--
asi-miR-nov55	AGAP000222	--	--
asi-miR-nov55	AGAP005934	--	Tumor susceptibility 101 protein [Source:VB Community Annotation]
asi-miR-nov55	AGAP009515	REL1	TOLL pathway signalling NF-kappaB Relish-like transcription factor [Source:VB Community Annotation]
asi-miR-nov56	AGAP002095	USP	ultraspiracle [Source:VB Community Annotation]
asi-miR-nov56	AGAP010259	--	--
asi-miR-nov56	AGAP013145	--	--
asi-miR-nov62	AGAP004246	--	Receptor protein-tyrosine phosphatase 10d [Source:VB Community Annotation]
asi-miR-nov62	AGAP008756	--	syntaxin 5 [Source:VB Community Annotation]
asi-miR-nov65	AGAP003018	--	dynamin GTPase [Source:VB Community Annotation]
asi-miR-nov65	AGAP007203	--	DE-cadherin [Source:VB Community Annotation]
asi-miR-nov65	AGAP007889	--	UDP-N-acetylglucosamine pyrophosphorylase [Source:VB Community Annotation]
